# Supplementary material for: Tyrosine-Dependent Phenotype Switching Occurs Early in Many Primary Melanoma Cultures Limiting Their Translational Value
Source: Front Oncol. 2021 Nov 11;11:780654. doi: 10.3389/fonc.2021.780654 (PMC8635994; doi:10.3389/fonc.2021.780654)
Supplement: Supplementary file 2 [file Table_1.xlsx]

## Sheet: Feuil1
Table S1. Najem_Highly differentiated /Melanocytic	log2FC > 4 and padj <0.0001
Gene	Description
TMPRSS13	Transmembrane protein 255A
MAMDC2	MAM Domain Containing 2
CA12	carbonic anhydrase XII
CCL18	chemokine (C-C motif) ligand 18 (pulmonary and activation-regulated)
SERPING1	Serpin Family G Member 1
TFPI2	Tissue factor pathway inhibitor 2
MLC1	Megalencephalic leukoencephalopathy with subcortical cysts 1
ASPA	Aspartoacylase
PLA1A	Phospholipase A1 member A
APOD	Apolipoprotein D
MAL	Mal, T-cell differentiation protein
AC145110.1	Long Intergenic Non-Protein Coding RNA 2099
PMP2	Peripheral myelin protein 2
MX2	MX dynamin-like GTPase 2
TMEM255A	Transmembrane Protein 255A
CDH3	cadherin 3, type 1, P-cadherin (placental)
S100B	S100 calcium-binding protein B
ST8SIA6	ST8 Alpha-N-Acetyl-Neuraminide Alpha-2,8-Sialyltransferase 6
CTSK	Cathepsin K
METTL7A	Methyltransferase like 7A
HTR2B	5-hydroxytryptamine (serotonin) receptor 2B, G protein-coupled
PDE3A	Phosphodiesterase 3A, cGMP-inhibited
OCA2	Oculocutaneous albinism II
EMILIN1	Elastin microfibril interfacer 1
MLANA	Melan-A
MPZ	Myelin protein zero
SLC22A17	Solute carrier family 22, member 17
ACTG2	Actin, gamma 2, smooth muscle, enteric
ALDH1A1	Aldehyde dehydrogenase 1 family, member A1
LINC00589	Long intergenic non-protein coding RNA 589
PRELP	Proline/arginine-rich end leucine-rich repeat protein
FXYD3	FXYD domain containing ion transport regulator 3
SERPINF1	Serpin Family F Member 1/Pigment Epithelium-Derived Factor
TYRP1	Tyrosinase-related protein 1
TRPM1	Transient receptor potential cation channel, subfamily M, member 1
CRYAB	Crystallin, alpha B
ROBO2	Roundabout, axon guidance receptor, homolog 2 (Drosophila)
ADAM23	ADAM metallopeptidase domain 23
NOV	Nephroblastoma overexpressed
ATP10B	ATPase, class V, type 10B
PYCARD	PYD And CARD Domain Containing
PLEKHB1	Pleckstrin homology domain containing, family B (evectins) member 1
ABCB5	ATP-binding cassette, sub-family B (MDR/TAP), member 5
FOXD3	Forkhead Box D3
IFI6	Interferon, alpha-inducible protein 6
MAPK4	Mitogen-activated protein kinase 4
IRF4	Interferon regulatory factor 4
PLP1	Proteolipid protein 1
LSAMP	Limbic System Associated Membrane Protein
SELENBP1	Selenium binding protein 1
TNS1	Tensin 1
MMP2	Matrix metallopeptidase 2
RTP4	Receptor (chemosensory) transporter protein 4
PRDM7	PR domain containing 7
GMPR	Guanosine monophosphate reductase
BIRC7	Baculoviral IAP repeat containing 7
QPRT	Quinolinate phosphoribosyltransferase
SHC4	SHC (Src homology 2 domain containing) family, member 4
DLGAP1	Disks large-associated protein 1
DNAJA4	DnaJ (Hsp40) homolog, subfamily A, member 4
AZGP1	Alpha-2-glycoprotein 1, zinc-binding
SESN3	Sestrin 3
NSG1	Neuron specific gene family member 1
DCT	Dopachrome tautomerase
KCNE4	Potassium channel, voltage gated subfamily E regulatory beta subunit 4
S100A4	S100 calcium binding protein A4
SLC7A8	Solute Carrier Family 7 Member 8
COL5A3	Collagen, type V, alpha 3
NID1	Nidogen 1
APOE	Apolipoprotein E
SCIN	Scinderin
FGFBP2	Fibroblast growth factor binding protein 2
TRIM63	Tripartite motif containing 63, E3 ubiquitin protein ligase
MAF	v-maf avian musculoaponeurotic fibrosarcoma oncogene homolog
SLC24A5	Solute Carrier Family 24 Member 5
CPQ	Carboxypeptidase Q
TYR	Tyrosinase
EDNRB	Endothelin receptor type B
