# Supplementary material for: Tyrosine-Dependent Phenotype Switching Occurs Early in Many Primary Melanoma Cultures Limiting Their Translational Value
Source: Front Oncol. 2021 Nov 11;11:780654. doi: 10.3389/fonc.2021.780654 (PMC8635994; doi:10.3389/fonc.2021.780654)
Supplement: Supplementary file 4 [file Table_3.xlsx]

## Sheet: Tyr_vs_Ctrl
Gene	baseMean	log2FoldChange	lfcSE	stat	pvalue	padj
TMPRSS13	125.239	-8.63016	1.45113	-5.94722	2.72742e-09	3.61261e-07
MAMDC2	123.239	-8.04621	1.4466	-5.56214	2.66484e-08	2.6874e-06
THBD	65.2262	-7.77218	4.78819	-1.6232	0.104547	0.549647
RAB3C	26.9782	-7.65388	2.08855	-3.66469	0.000247637	0.00717706
CA12	192.896	-7.62791	1.232	-6.19149	5.95998e-10	9.44498e-08
ACPP	24.6779	-7.5274	2.13095	-3.53241	0.00041179	0.0109578
CCL18	598.375	-7.26222	1.02781	-7.06569	1.59817e-12	5.25296e-10
C8orf31	20.2857	-7.24463	2.23511	-3.24128	0.00118993	0.0257926
TFF3	15.554	-7.18629	2.3973	-2.99766	0.00272061	0.0482279
SERPING1	418.463	-6.95013	0.912802	-7.61406	2.65617e-14	1.27417e-11
MAOB	14.815	-6.92626	2.43785	-2.84114	0.00449526	0.0703584
PKLR	13.9559	-6.91185	2.4792	-2.78794	0.00530447	0.0797198
KMO	60.2104	-6.80821	1.57228	-4.33014	1.49016e-05	0.000716772
TFPI2	270.636	-6.80794	1.12438	-6.05485	1.40549e-09	1.93381e-07
RNASE1	12.0252	-6.80361	2.59218	-2.62466	0.00867343	0.114202
MLC1	328.884	-6.69731	1.30784	-5.1209	3.04075e-07	2.31456e-05
ASPA	174.189	-6.56862	1.0011	-6.56141	5.33031e-11	1.13985e-08
RP11-80F22.9	47.6662	-6.55866	1.63309	-4.0161	5.9169e-05	0.00215645
IP6K3	23.8028	-6.48167	2.01179	-3.22185	0.00127367	0.0270735
PLA1A	463.726	-6.43172	0.954948	-6.73515	1.63764e-11	3.87552e-09
GPR27	35.712	-6.4229	1.9112	-3.36066	0.000777557	0.0182069
CXCL13	23.7631	-6.35938	2.17772	-2.9202	0.00349809	0.0579716
APOD	6197.39	-6.31811	0.900677	-7.01484	2.30205e-12	7.16826e-10
DOK5	31.0343	-6.30982	1.97808	-3.18987	0.00142339	0.0294592
MAL	91.6161	-6.29319	1.15909	-5.42942	5.65379e-08	5.30495e-06
AC145110.1	199.614	-6.27438	1.05606	-5.9413	2.82776e-09	3.71778e-07
MYLK3	8.44917	-6.25666	2.91822	-2.144	0.0320329	NA
SLC5A10	8.23655	-6.22734	2.94433	-2.11503	0.0344273	NA
RP11-946L20.2	9.41369	-6.18278	2.81398	-2.19717	0.0280086	NA
GBP1P1	15.0173	-6.17089	2.45214	-2.51654	0.0118514	0.141248
MUC7	7.96391	-6.10212	2.97992	-2.04775	0.0405846	NA
ITGAX	212.092	-6.09266	3.386	-1.79937	0.0719606	0.444872
OPRD1	9.61345	-6.0794	2.79771	-2.17299	0.0297812	NA
SLC40A1	11.2716	-6.04651	2.66315	-2.27044	0.023181	0.221442
LPPR4	21.49	-6.03435	2.04025	-2.95765	0.00309999	0.0524515
HPGD	64.8334	-6.03066	1.46779	-4.10868	3.97933e-05	0.00153541
PMP2	548.393	-5.99262	0.959595	-6.24495	4.23931e-10	7.0321e-08
GALNT5	26.5437	-5.98008	1.99045	-3.00439	0.00266114	0.0475027
C10orf126	18.277	-5.93017	2.2927	-2.58654	0.00969441	0.123256
RP11-252C15.1	37.1905	-5.86724	1.63424	-3.5902	0.000330428	0.00909856
HSPB2	8.77153	-5.82477	2.89136	-2.01454	0.0439526	NA
MX2	1297.08	-5.80114	0.957832	-6.05653	1.39088e-09	1.92865e-07
AC008991.1	15.3514	-5.78993	2.33164	-2.4832	0.0130207	0.150243
RP1-65J11.1	8.35486	-5.78083	2.94011	-1.9662	0.0492759	NA
LINC00906	5.91056	-5.77049	3.32566	-1.73514	0.0827155	NA
MRGPRX3	5.88055	-5.76289	3.33156	-1.72979	0.0836685	NA
CNTNAP5	13.9671	-5.75673	2.52859	-2.27666	0.0228068	0.219873
C2	47.7924	-5.75004	1.46601	-3.92224	8.77287e-05	0.00301179
SMYD1	5.47246	-5.69675	3.42426	-1.66364	0.0961838	NA
RP11-615I2.2	5.48103	-5.69195	3.42225	-1.66322	0.0962691	NA
TMEM255A	186.225	-5.64741	0.868304	-6.50395	7.82374e-11	1.59613e-08
KCNJ13	27.7774	-5.63716	1.82519	-3.08854	0.00201142	0.0387843
CDH3	967.56	-5.63543	0.967567	-5.82433	5.73428e-09	6.82871e-07
S100B	17740.7	-5.63238	0.607661	-9.26895	1.87989e-20	2.78051e-17
ELTD1	20.6295	-5.62761	2.24856	-2.50277	0.0123227	0.145133
AC009495.4	5.65936	-5.61874	3.38261	-1.66107	0.0967002	NA
ST8SIA6	79.7669	-5.60895	1.15127	-4.87198	1.10485e-06	7.20955e-05
RDH8	26.0233	-5.58786	1.84375	-3.03071	0.00243981	0.0448283
RP11-1102P16.1	5.49818	-5.58775	3.42188	-1.63295	0.10248	NA
SOSTDC1	26.7898	-5.5352	1.85339	-2.98652	0.00282168	0.0494011
AC008060.8	4.85174	-5.50571	3.58935	-1.5339	0.125053	NA
CTSK	6001.71	-5.48224	0.578098	-9.48323	2.4652e-21	4.86164e-18
AC020907.2	21.722	-5.45016	2.07292	-2.62921	0.00855828	0.11319
KRT14	11.7625	-5.44838	2.52056	-2.16157	0.0306513	0.262037
LINC00462	5.23411	-5.42206	3.48834	-1.55434	0.120103	NA
RP11-203P23.2	5.23411	-5.42206	3.48834	-1.55434	0.120103	NA
METTL7A	107.876	-5.41904	1.12358	-4.82302	1.41404e-06	9.06057e-05
AC005786.5	17.5178	-5.41821	2.07849	-2.6068	0.0091394	0.118492
HTR2B	311.983	-5.41119	0.831683	-6.50631	7.70174e-11	1.59613e-08
PDE3A	581.878	-5.40946	0.682653	-7.92417	2.29671e-15	1.45587e-12
KRT27	12.102	-5.39308	2.41786	-2.23052	0.025713	0.234642
RP11-466A19.8	4.4222	-5.39081	3.72378	-1.44767	0.147709	NA
TUBBP5	5.43816	-5.37866	3.4398	-1.56366	0.117898	NA
TSPYL5	4.43078	-5.37087	3.72124	-1.4433	0.148936	NA
CMTM5	123.647	-5.36814	1.19356	-4.49758	6.87326e-06	0.000361998
AC011747.7	4.41363	-5.36789	3.72706	-1.44025	0.149797	NA
CACNA1D	100.496	-5.34412	1.20891	-4.4206	9.84282e-06	0.000499143
SPTA1	6.6796	-5.32009	3.19526	-1.665	0.0959135	NA
RP11-70P17.1	4.65626	-5.29421	3.65383	-1.44895	0.147353	NA
SCG3	64.6724	-5.28817	1.205	-4.38853	1.1412e-05	0.000565786
PHYHD1	12.1152	-5.28524	2.62615	-2.01255	0.0441625	0.33047
ABCA9	11.535	-5.26671	2.50843	-2.0996	0.0357638	0.288795
OCA2	3882.58	-5.25735	0.863342	-6.08954	1.13237e-09	1.63402e-07
AKR1C2	7.71699	-5.24797	3.04842	-1.72154	0.0851534	NA
CYP7B1	42.9265	-5.24434	1.59346	-3.29117	0.000997713	0.0224441
C16orf89	12.3058	-5.23179	2.34756	-2.22861	0.0258401	0.235304
RASGEF1B	10.6294	-5.21827	2.77981	-1.87721	0.0604899	0.404105
EMILIN1	2160.91	-5.21389	0.703774	-7.40847	1.27766e-13	5.27375e-11
MLANA	6862.13	-5.20945	0.663073	-7.85652	3.94947e-15	2.26126e-12
MPZ	2628.89	-5.17678	0.594694	-8.70494	3.17736e-18	3.52468e-15
KCNE3	11.2472	-5.17183	2.45924	-2.10302	0.0354638	0.287933
CHSY3	81.9848	-5.17032	1.2118	-4.26665	1.98431e-05	0.000903064
SLC22A17	659.89	-5.16794	0.927445	-5.57223	2.51502e-08	2.58029e-06
SLCO2B1	5.63792	-5.16565	3.40275	-1.51808	0.128995	NA
ACTG2	201.643	-5.16527	0.890047	-5.80338	6.49931e-09	7.58923e-07
ALDH1A1	190.523	-5.15967	0.838558	-6.15303	7.60179e-10	1.18355e-07
LINC00589	113.059	-5.13716	0.982869	-5.2267	1.72564e-07	1.39856e-05
C15orf59	33.1323	-5.13394	1.64531	-3.12034	0.00180641	0.0357435
AC009495.3	9.59768	-5.12562	2.60887	-1.96469	0.0494503	NA
PRELP	828.467	-5.11297	0.924415	-5.53103	3.18358e-08	3.15673e-06
RASL12	9.79745	-5.09976	2.58322	-1.97419	0.0483605	NA
PYHIN1	18.2483	-5.09328	2.05918	-2.47345	0.0133815	0.153148
CNTFR	38.0839	-5.09183	1.65341	-3.07959	0.00207284	0.039731
BTK	13.8113	-5.0874	2.2522	-2.25886	0.0238924	0.226048
RP11-307C19.2	8.28799	-5.08179	3.00111	-1.6933	0.0903979	NA
OR7E101P	3.576	-5.07866	4.05957	-1.25103	0.210922	NA
CST2	40.6678	-5.07478	1.55557	-3.26232	0.00110505	0.0244253
FXYD3	1364.3	-5.0695	0.627499	-8.0789	6.53523e-16	4.83307e-13
PRSS30P	13.5175	-5.06828	2.29705	-2.20643	0.0273536	0.243603
SERPINF1	755.645	-5.05565	0.658997	-7.67174	1.69678e-14	8.36562e-12
ARSE	123.269	-5.04685	1.08463	-4.65305	3.27067e-06	0.000187262
TYRP1	32162.9	-5.03526	0.715321	-7.03916	1.93404e-12	6.12986e-10
ABCA6	12.8925	-5.02471	2.33258	-2.15414	0.0312289	0.265574
TRPM1	540.635	-5.02311	0.662856	-7.57798	3.50969e-14	1.6393e-11
CRYAB	809.689	-5.01537	0.635994	-7.88587	3.12355e-15	1.91172e-12
SPARCL1	93.981	-5.01352	1.39985	-3.58146	0.000341682	0.00937328
RP11-223C24.1	3.56743	-5.01238	4.06489	-1.23309	0.217542	NA
GRM1	19.1308	-5.00716	1.89316	-2.64487	0.00817223	0.109083
ROBO2	223.379	-4.99845	0.8028	-6.22627	4.77663e-10	7.70752e-08
RP11-348B17.1	3.37195	-4.9969	4.15933	-1.20137	0.229608	NA
CDHR1	30.0754	-4.98573	1.58189	-3.15176	0.00162287	0.0326186
RP11-620J15.2	6.58701	-4.9775	3.27029	-1.52204	0.128	NA
ADAM23	434.229	-4.95778	0.714542	-6.93839	3.9659e-12	1.09985e-09
NPFFR2	24.7919	-4.9509	2.20446	-2.24586	0.0247129	0.230857
SLC6A12	12.2451	-4.94116	2.33449	-2.1166	0.0342942	0.282323
DEFB126	4.66912	-4.93873	3.67144	-1.34518	0.178569	NA
PART1	15.0778	-4.93454	2.13677	-2.30934	0.0209245	0.208429
NOV	4083.36	-4.91043	0.582996	-8.42276	3.67711e-17	3.10785e-14
FCAMR	30.992	-4.90376	1.82103	-2.69284	0.00708457	0.0983269
ATP10B	210.912	-4.89448	0.900397	-5.43591	5.45176e-08	5.14699e-06
SIX6	12.0777	-4.89299	2.39047	-2.04688	0.0406702	0.313578
LINC00681	30.7496	-4.89069	1.72557	-2.83425	0.00459333	0.0714522
FDCSP	997.053	-4.86976	1.29018	-3.77448	0.00016034	0.00500154
CMPK2	279.963	-4.86562	1.01569	-4.79044	1.66418e-06	0.000104373
SOAT2	3.55885	-4.85894	4.07291	-1.19299	0.232873	NA
RP11-394A14.2	5.00863	-4.85818	3.57114	-1.3604	0.173703	NA
IL1RN	18.4157	-4.85501	1.91008	-2.54178	0.0110289	0.134168
SSPN	13.8604	-4.85055	2.25622	-2.14986	0.0315661	0.267303
XG	13.9487	-4.84738	2.3334	-2.07739	0.0377658	0.299778
KCNH8	30.7552	-4.84573	1.52897	-3.16928	0.00152817	0.0311013
TDO2	5.5239	-4.84208	3.48703	-1.3886	0.164955	NA
PYCARD	418.203	-4.83765	0.911365	-5.30813	1.10753e-07	9.54247e-06
RP11-203J24.8	8.69547	-4.83147	2.64426	-1.82715	0.0676768	NA
RGR	7.91385	-4.81766	2.77548	-1.7358	0.0825997	NA
C5orf49	3.14647	-4.81337	4.283	-1.12383	0.261085	NA
RP11-467J12.4	3.35052	-4.79729	4.17473	-1.14913	0.250504	NA
ACSL6	8.40769	-4.79258	2.7766	-1.72606	0.0843368	NA
LHFPL1	7.11052	-4.78368	2.93097	-1.63211	0.102656	NA
MBL2	2.94242	-4.78301	4.40382	-1.0861	0.277433	NA
CXorf65	7.1148	-4.77872	2.93738	-1.62687	0.103765	NA
PLEKHB1	233.734	-4.76619	0.87817	-5.42741	5.71764e-08	5.31321e-06
IFI27	4485.92	-4.7631	2.63698	-1.80627	0.0708759	0.441863
OTOF	12.3374	-4.75241	2.34084	-2.03022	0.0423345	0.321109
LINC00639	24.6832	-4.751	1.7802	-2.6688	0.00761233	0.103375
RP11-104E19.1	61.9775	-4.75022	1.25827	-3.7752	0.000159878	0.00499592
LRCOL1	10.1172	-4.74524	2.59117	-1.83131	0.0670545	NA
SLC24A4	33.4913	-4.74128	1.47686	-3.21038	0.00132561	0.027844
RP3-332B22.1	6.88932	-4.7352	2.94561	-1.60754	0.107935	NA
P2RY12	4.38362	-4.73508	3.76057	-1.25914	0.20798	NA
AL139318.1	3.14218	-4.73073	4.28734	-1.10342	0.269846	NA
RNASEK	3.14218	-4.73073	4.28734	-1.10342	0.269846	NA
CTD-2201I18.1	54.78	-4.72769	1.23636	-3.82389	0.000131361	0.00423915
RP1-155D22.2	10.8757	-4.71366	2.55757	-1.84302	0.0653255	0.421929
AC087393.1	16.5263	-4.69621	2.07597	-2.26218	0.0236865	0.22518
CFL1P3	202.783	-4.69143	3.53497	-1.32715	0.18446	0.720507
LRRN1	4.17529	-4.68978	3.83341	-1.22339	0.221181	NA
RP11-699L21.1	2.73408	-4.68918	4.54258	-1.03227	0.301945	NA
RP11-292F9.1	3.60601	-4.68466	4.06534	-1.15234	0.249181	NA
SLC34A1	2.74266	-4.68411	4.53676	-1.03248	0.301848	NA
DCN	120.593	-4.67469	1.09611	-4.26478	2.00096e-05	0.000907
PIPOX	46.5272	-4.67449	1.26398	-3.69824	0.000217099	0.00642216
RP11-35D5.1	3.34623	-4.67101	4.1812	-1.11715	0.263931	NA
ABCB5	1012.28	-4.65852	0.641627	-7.26048	3.85729e-13	1.3972e-10
HIST1H1PS1	2.7298	-4.65035	4.54649	-1.02284	0.306382	NA
AC010967.2	8.62888	-4.64679	2.73911	-1.69646	0.0897988	NA
GRM5	6.53495	-4.64267	2.9637	-1.56651	0.11723	NA
HIST2H2BF	3.96695	-4.64197	3.91215	-1.18655	0.235405	NA
ZNF541	2.74695	-4.6379	4.53501	-1.02269	0.306455	NA
AC104654.2	22.7665	-4.62856	1.70871	-2.7088	0.00675264	0.0948201
FOXD3	387.466	-4.62368	0.717145	-6.44735	1.13826e-10	2.15593e-08
IFI6	17348.4	-4.62205	0.905288	-5.10561	3.29725e-07	2.44866e-05
MAPK4	377.016	-4.60978	0.946876	-4.86841	1.12498e-06	7.31401e-05
HPN	45.0025	-4.59909	1.48275	-3.10173	0.00192396	0.0374434
NBEAP1	12.6427	-4.58374	2.28746	-2.00386	0.0450852	0.334687
IRF4	1910.91	-4.58316	0.857951	-5.34199	9.19337e-08	8.11807e-06
PLP1	8112.38	-4.58052	0.70701	-6.47872	9.25038e-11	1.84478e-08
RP11-161D15.2	5.21268	-4.57445	3.54616	-1.28997	0.19706	NA
RP11-346D14.1	9.79026	-4.56902	2.54312	-1.79662	0.0723957	NA
CPA2	7.54662	-4.56278	2.8881	-1.57985	0.11414	NA
MUC16	3.18076	-4.55814	4.27791	-1.06551	0.286647	NA
LRP3	69.6345	-4.55662	1.09709	-4.15337	3.27621e-05	0.00132459
RP3-523C21.1	2.52146	-4.55462	4.70268	-0.968518	0.332786	NA
RP11-397D21.1	6.11399	-4.54572	3.03566	-1.49744	0.134279	NA
MRGPRF	3.55028	-4.53763	4.09073	-1.10925	0.267324	NA
GALNT15	17.1645	-4.52564	2.0452	-2.21281	0.0269106	0.240987
ITK	25.7622	-4.52399	1.74305	-2.59544	0.00944694	0.120977
ODF3L1	6.13542	-4.51885	3.01234	-1.50011	0.133585	NA
UBD	16.2502	-4.50597	2.51983	-1.7882	0.0737434	0.452427
FGF7	4.79601	-4.49683	3.65962	-1.22877	0.219157	NA
EYA1	25.8502	-4.49675	1.77337	-2.5357	0.0112222	0.135961
WISP2	106.203	-4.49496	1.14008	-3.94267	8.05798e-05	0.00280434
RP1-34H18.1	9.41306	-4.49308	2.68032	-1.67632	0.0936752	NA
CXCL10	37.0294	-4.49028	1.82285	-2.46332	0.0137656	0.15596
NYNRIN	58.6881	-4.4887	1.28093	-3.50425	0.000457888	0.0118298
REEP1	2.96814	-4.48749	4.40169	-1.01949	0.307969	NA
LSAMP	342.81	-4.47917	0.83065	-5.39237	6.95338e-08	6.26475e-06
SELENBP1	1030.36	-4.47816	0.759033	-5.89983	3.63879e-09	4.71423e-07
ACCSL	6.64669	-4.46772	2.94069	-1.51927	0.128694	NA
FTH1P2	2.53861	-4.46477	4.69209	-0.951552	0.341324	NA
LINC00919	2.53861	-4.46477	4.69209	-0.951552	0.341324	NA
XXbac-B444P24.10	2.53861	-4.46477	4.69209	-0.951552	0.341324	NA
RP11-527H14.2	111.43	-4.4636	1.16067	-3.8457	0.000120211	0.00394384
RP11-770E5.1	15.0962	-4.46247	2.58361	-1.72722	0.0841282	0.487493
FRMPD3	5.63931	-4.45145	3.18496	-1.39764	0.16222	NA
RPH3A	65.6007	-4.45087	1.10968	-4.01094	6.04769e-05	0.0021951
JAZF1-AS1	2.31313	-4.44589	4.80476	-0.925308	0.354806	NA
TNS1	1012.52	-4.4428	0.809761	-5.48655	4.09857e-08	3.99701e-06
MMP2	3292.3	-4.44071	0.637552	-6.96525	3.27814e-12	9.53832e-10
RIPK3	35.3627	-4.42626	1.84456	-2.39964	0.0164114	0.176751
NKAIN4	53.3553	-4.42439	1.21563	-3.63959	0.000273068	0.00775471
PTPLAD2	88.6302	-4.42268	1.05208	-4.20375	2.62534e-05	0.00111476
RTP4	341.204	-4.42259	0.698852	-6.32836	2.47778e-10	4.237e-08
RP11-413E6.1	8.90747	-4.41653	2.57156	-1.71745	0.0858964	NA
ALK	24.2519	-4.41583	1.6473	-2.68064	0.00734816	0.100946
BARHL2	2.75552	-4.41087	4.54046	-0.971458	0.33132	NA
GPRIN3	25.5814	-4.40214	1.57923	-2.78753	0.00531119	0.0797532
PRDM7	362.376	-4.39458	0.705812	-6.22627	4.77676e-10	7.70752e-08
MIR34A	2.30884	-4.39345	4.80594	-0.914171	0.360627	NA
GMPR	1842.7	-4.3913	0.652276	-6.73228	1.6703e-11	3.9008e-09
N4BP3	90.8273	-4.38764	1.14902	-3.81859	0.000134217	0.00432345
BIRC7	274.423	-4.38339	0.762743	-5.74688	9.09055e-09	1.03817e-06
FGFR3P5	2.51289	-4.38312	4.71429	-0.92975	0.3525	NA
QPRT	1541.41	-4.38251	0.716974	-6.1125	9.80797e-10	1.45068e-07
SHC4	1364.52	-4.3791	0.772431	-5.66925	1.43425e-08	1.58191e-06
RP11-120K18.2	5.48041	-4.3791	3.16249	-1.3847	0.166144	NA
SSX1	63.4449	-4.37149	1.26804	-3.44744	0.00056593	0.013951
DLGAP1	219.784	-4.37017	0.865764	-5.04776	4.47016e-07	3.19923e-05
GLULP3	2.32599	-4.36609	4.80586	-0.908492	0.363618	NA
RP11-136O12.2	2.32599	-4.36609	4.80586	-0.908492	0.363618	NA
CTLA4	23.2947	-4.36475	1.8325	-2.38186	0.0172257	0.182819
RP11-84D1.2	2.92527	-4.35319	4.42963	-0.982744	0.325734	NA
DNAJA4	2207.04	-4.35073	0.589461	-7.38086	1.57269e-13	6.06821e-11
AZGP1	664.378	-4.35044	0.63396	-6.86232	6.77505e-12	1.73679e-09
RP11-288L9.4	43.8509	-4.34	1.4924	-2.90808	0.00363656	0.0596253
SESN3	1290.76	-4.33997	0.836634	-5.18741	2.13239e-07	1.70485e-05
COL24A1	37.1774	-4.33557	1.40984	-3.07523	0.00210338	0.0400998
NSG1	969.231	-4.33346	0.827814	-5.23483	1.65139e-07	1.35071e-05
DCT	39264.5	-4.33181	0.766949	-5.64811	1.62223e-08	1.73452e-06
LYNX1	13.8611	-4.32542	2.22111	-1.94742	0.0514849	0.364058
AC020907.1	61.2377	-4.32542	1.27899	-3.38191	0.00071985	0.0170432
RP11-863N1.4	2.10479	-4.31971	4.80645	-0.898733	0.368795	NA
NPM2	42.1556	-4.3088	1.42759	-3.01823	0.00254259	0.0460964
RP11-447E20.1	12.97	-4.30766	2.7212	-1.583	0.113422	0.569645
HLA-W	72.063	-4.30353	1.32123	-3.25723	0.00112506	0.0247444
CAPN3	145.348	-4.30034	0.961212	-4.47388	7.68144e-06	0.000401497
FYB	98.4802	-4.29058	1.08266	-3.963	7.4014e-05	0.00261168
RP11-3L21.2	139.542	-4.28918	1.18664	-3.61456	0.000300862	0.00840945
KCNA2	18.6875	-4.28352	2.04302	-2.09665	0.0360241	0.290369
KCNE4	139.94	-4.28177	0.873702	-4.90072	9.54848e-07	6.27689e-05
TMEM27	8.115	-4.26857	2.72156	-1.56842	0.116782	NA
S100A4	1078.53	-4.26665	0.767237	-5.56106	2.68144e-08	2.68886e-06
CXCL5	66.6339	-4.26538	1.59075	-2.68137	0.00733222	0.100883
MCHR1	5.19263	-4.25725	3.23159	-1.31738	0.18771	NA
LINC00052	12.8985	-4.25715	2.41141	-1.76542	0.0774931	0.465845
CTD-2014B16.2	2.11336	-4.2548	4.80745	-0.885043	0.376134	NA
ESRRG	9.97424	-4.25466	2.46535	-1.72578	0.0843862	NA
AC011891.5	5.25921	-4.24963	3.23306	-1.31443	0.188701	NA
RP11-511B23.2	2.33027	-4.23449	4.8085	-0.880625	0.378521	NA
SLC7A8	2268.96	-4.23179	0.583644	-7.25063	4.14827e-13	1.47255e-10
ROPN1B	82.3088	-4.22986	1.06827	-3.95953	7.50973e-05	0.00264465
TNFSF10	6.63383	-4.22759	2.93242	-1.44167	0.149395	NA
COL5A3	3256.73	-4.22532	0.653849	-6.46222	1.03179e-10	2.01244e-08
NID1	760.069	-4.21344	0.741647	-5.68119	1.33757e-08	1.51214e-06
POSTN	217.912	-4.21256	1.04633	-4.02603	5.67266e-05	0.00208455
EHF	17.9799	-4.20444	2.0969	-2.00507	0.0449556	0.334276
CHST8	2.5086	-4.2044	4.7247	-0.889876	0.373532	NA
APOE	9596.22	-4.19943	0.870635	-4.82341	1.41125e-06	9.06057e-05
CBLN1	8.08332	-4.19838	2.70642	-1.55127	0.120838	NA
RDH12	7.37624	-4.19281	2.81961	-1.48702	0.13701	NA
LYST-AS1	2.09622	-4.19165	4.80965	-0.871509	0.383476	NA
CYGB	3406.18	-4.18813	0.955558	-4.38292	1.17101e-05	0.000578949
CD36	1719.62	-4.18711	1.09202	-3.83427	0.00012594	0.00409397
SOD3	53.4832	-4.18159	1.4678	-2.84887	0.00438743	0.0691585
AC010136.2	1.89646	-4.16898	4.80872	-0.866963	0.385962	NA
AP000289.6	1.89646	-4.16898	4.80872	-0.866963	0.385962	NA
ARF1P1	1.89646	-4.16898	4.80872	-0.866963	0.385962	NA
GAPDHP52	1.89646	-4.16898	4.80872	-0.866963	0.385962	NA
OR4F15	1.89646	-4.16898	4.80872	-0.866963	0.385962	NA
PRSS50	1.89646	-4.16898	4.80872	-0.866963	0.385962	NA
RP11-309I15.1	1.89646	-4.16898	4.80872	-0.866963	0.385962	NA
RP11-386M24.8	1.89646	-4.16898	4.80872	-0.866963	0.385962	NA
RP11-290F20.3	159.047	-4.16459	0.874641	-4.76148	1.92176e-06	0.000118435
CRTAC1	936.756	-4.16432	1.03651	-4.01763	5.87866e-05	0.00215163
FGF17	4.77596	-4.16206	3.33996	-1.24614	0.212713	NA
CTD-2207A17.1	36.7728	-4.15823	1.5177	-2.73982	0.0061473	0.088923
SCIN	576.997	-4.15364	0.731968	-5.67461	1.39004e-08	1.5615e-06
RP11-384O8.1	1.89217	-4.15253	4.80931	-0.863437	0.387897	NA
RP11-386G11.8	1.89217	-4.15253	4.80931	-0.863437	0.387897	NA
RP5-881L22.5	1.89217	-4.15253	4.80931	-0.863437	0.387897	NA
HPN-AS1	62.8271	-4.15206	1.255	-3.30842	0.000938231	0.0213222
FGFBP2	266.02	-4.14787	0.861033	-4.81732	1.45498e-06	9.28935e-05
IFI44L	1231.1	-4.14369	1.16233	-3.565	0.000363863	0.00992044
GAPDHS	94.6043	-4.14155	1.21818	-3.39978	0.00067439	0.0162192
RP11-90K6.1	5.30637	-4.14097	3.16876	-1.30681	0.191277	NA
FUT4	11.2501	-4.14055	2.86569	-1.44487	0.148494	0.649051
PDIA2	13.2047	-4.13821	2.22339	-1.86121	0.0627145	0.413184
FAM181B	4.57191	-4.1362	3.40875	-1.21341	0.224975	NA
CTD-2206N4.4	2.11765	-4.1307	4.81008	-0.85876	0.390473	NA
FXYD6P1	2.11765	-4.1307	4.81008	-0.85876	0.390473	NA
WDR63	79.5916	-4.13069	1.12274	-3.67913	0.000234033	0.00684326
MC4R	1.90074	-4.12817	4.80944	-0.858347	0.390701	NA
RP11-665G4.1	1.90074	-4.12817	4.80944	-0.858347	0.390701	NA
snoZ247	1.90074	-4.12817	4.80944	-0.858347	0.390701	NA
TRIM63	990.284	-4.12154	0.777854	-5.29861	1.16687e-07	9.95709e-06
KLHL41	12.7264	-4.11213	2.14481	-1.91725	0.0552067	0.38261
ZEB2-AS1	4.56762	-4.10961	3.40045	-1.20855	0.226837	NA
GRIA4	24.6875	-4.10792	1.87476	-2.19117	0.0284397	0.250633
LINC00654	28.6386	-4.09809	1.59989	-2.56148	0.0104226	0.129365
RP11-164J13.1	46.1734	-4.09759	1.32946	-3.08215	0.00205508	0.0395186
RP3-449M8.6	1.88788	-4.07662	4.81138	-0.847287	0.396835	NA
ZNF366	2.54718	-4.07396	4.716	-0.863859	0.387665	NA
GJC3	6.74695	-4.0715	2.91373	-1.39735	0.162308	NA
OASL	195.373	-4.07043	1.23305	-3.3011	0.000963054	0.0218305
MAF	503.84	-4.06692	0.66744	-6.09332	1.10595e-09	1.62227e-07
CCDC8	10.4168	-4.0667	2.94769	-1.37962	0.167703	NA
RAMP3	10.4168	-4.0667	2.94769	-1.37962	0.167703	NA
SELL	34.6512	-4.06656	1.4949	-2.72029	0.00652252	0.0925405
PDGFD	76.4651	-4.05773	1.02088	-3.97476	7.04509e-05	0.00251091
SLC24A5	961.594	-4.05312	0.623102	-6.50474	7.78258e-11	1.59613e-08
F5	24.9796	-4.05232	1.82697	-2.21805	0.0265513	0.239289
PCSK1N	140.269	-4.04881	1.1149	-3.63155	0.000281728	0.00793713
HR	1994.35	-4.039	1.001	-4.03495	5.46129e-05	0.0020364
TLR2	28.2715	-4.03801	1.69772	-2.37849	0.0173838	0.183876
FTH1P20	12.6681	-4.032	2.17081	-1.85737	0.0632591	0.415385
SFTPC	93.6855	-4.03121	1.06079	-3.8002	0.000144577	0.00458231
NCALD	397.817	-4.03119	0.972657	-4.14451	3.40541e-05	0.00136132
CYBB	2.92099	-4.0283	4.45712	-0.90379	0.366107	NA
DPYS	2.92099	-4.0283	4.45712	-0.90379	0.366107	NA
TLR9	6.85212	-4.02603	2.90031	-1.38814	0.165094	NA
CAPN11	6.40116	-4.0255	2.97925	-1.35118	0.176639	NA
IFITM1	2315.85	-4.02356	0.9547	-4.21447	2.50364e-05	0.00107077
RNF128	224.468	-4.01785	1.00593	-3.99415	6.49256e-05	0.00232801
FAM135B	4.15952	-4.01746	3.5521	-1.13101	0.25805	NA
RP11-968O1.5	4.15952	-4.01746	3.5521	-1.13101	0.25805	NA
SOX2	129.038	-4.01708	0.939581	-4.2754	1.90795e-05	0.00087279
KLHDC8A	1.90503	-4.01452	4.81199	-0.834274	0.404127	NA
MIR211	1.90503	-4.01452	4.81199	-0.834274	0.404127	NA
CPQ	1129.51	-4.01322	0.813203	-4.93508	8.01199e-07	5.3967e-05
KIAA1045	7.63402	-4.01286	2.7454	-1.46167	0.143832	NA
TYR	20292.4	-4.0111	0.809894	-4.95262	7.32202e-07	4.97925e-05
CTC-255N20.1	17.4481	-4.00839	2.02866	-1.97588	0.0481684	0.349812
FEZ1	111.093	-4.0035	0.948028	-4.22298	2.41093e-05	0.00104116
EDNRB	3936.3	-4.00263	0.682991	-5.86044	4.61629e-09	5.6899e-07
RP11-320M16.2	13.446	-4.00249	2.23242	-1.7929	0.0729893	0.449198
MYOM2	25.0217	-4.00003	1.59066	-2.5147	0.0119133	0.141248
CYSLTR2	1.68383	-3.99776	4.81186	-0.830813	0.406079	NA
RP11-128N14.3	1.68383	-3.99776	4.81186	-0.830813	0.406079	NA
RP11-90J7.2	1.68383	-3.99776	4.81186	-0.830813	0.406079	NA
CHI3L2	10.6516	-3.99671	2.26406	-1.76528	0.0775167	0.465845
RNF144A-AS1	107.258	-3.99662	1.1432	-3.496	0.000472294	0.0120789
ABCC11	8.50303	-3.98898	2.60415	-1.53178	0.125577	NA
MMP8	7992.98	-3.98825	0.67789	-5.88333	4.02103e-09	5.13447e-07
MRAP2	65.8175	-3.98737	1.39113	-2.86628	0.00415324	0.0662418
AC005083.1	2.33456	-3.98313	4.81479	-0.82727	0.408084	NA
LRRN2	2.33456	-3.98313	4.81479	-0.82727	0.408084	NA
SLC38A3	2.33456	-3.98313	4.81479	-0.82727	0.408084	NA
RP11-157F20.1	1.68812	-3.9809	4.81202	-0.827282	0.408077	NA
RP11-344P13.4	1.68812	-3.9809	4.81202	-0.827282	0.408077	NA
SNORD116-24	1.68812	-3.9809	4.81202	-0.827282	0.408077	NA
SRSF10P1	1.68812	-3.9809	4.81202	-0.827282	0.408077	NA
SORBS1	584.602	-3.9749	0.655718	-6.0619	1.34523e-09	1.89496e-07
COL28A1	10.913	-3.97181	2.37889	-1.66961	0.0949973	0.522599
ZBTB8B	6.21426	-3.96558	3.01268	-1.3163	0.188074	NA
RP4-655J12.4	4.17238	-3.95997	3.5823	-1.10543	0.268974	NA
RP11-511B23.3	5.23978	-3.9586	3.27567	-1.20849	0.22686	NA
PRSS51	15.9417	-3.95628	2.11693	-1.86888	0.0616395	0.408437
CCL2	403.146	-3.95512	0.839793	-4.70963	2.48161e-06	0.000149309
RNF112	7.35909	-3.95209	2.82985	-1.39657	0.162543	NA
IQGAP2	41.5564	-3.94967	1.43284	-2.75653	0.00584187	0.0859763
TCEA3	20.1337	-3.9464	1.9043	-2.07237	0.0382313	0.301853
SEMA6D	287.885	-3.94614	0.725759	-5.43726	5.41055e-08	5.1354e-06
TSPAN10	596.477	-3.94351	0.702879	-5.61051	2.01726e-08	2.1186e-06
BTLA	1.67955	-3.94295	4.81358	-0.819131	0.412712	NA
RP11-687M24.5	1.67955	-3.94295	4.81358	-0.819131	0.412712	NA
RP11-84E24.3	3.95119	-3.93865	3.62837	-1.08552	0.277693	NA
FMO4	69.6766	-3.93106	1.05807	-3.71532	0.000202944	0.00609485
DGCR5	60.6569	-3.93034	1.32294	-2.97092	0.00296909	0.0508181
FEZF1-AS1	50.3589	-3.92669	1.36209	-2.88284	0.00394111	0.0634589
CAMK1G	3.94261	-3.92548	3.60991	-1.08742	0.276852	NA
ROPN1	97.9383	-3.92104	1.11345	-3.52153	0.000429061	0.0112321
ABAT	130.249	-3.92078	0.927901	-4.22543	2.38485e-05	0.00103241
RP5-1039K5.16	10.6675	-3.91883	2.44111	-1.60535	0.108417	0.558251
RP1-212P9.2	7.6054	-3.91496	2.79245	-1.40198	0.160921	NA
RN7SL67P	14.3556	-3.91325	2.00103	-1.95562	0.05051	0.359607
OFCC1	13.8317	-3.90627	2.00187	-1.95131	0.0510204	0.36179
POLN	8.69789	-3.90348	2.61864	-1.49065	0.136052	NA
RP11-466F5.6	18.1907	-3.90311	1.82192	-2.1423	0.0321695	0.271376
RP11-161D15.1	8.7501	-3.90264	3.14698	-1.24012	0.21493	NA
FAM174B	138.555	-3.90106	0.84074	-4.64003	3.48354e-06	0.000198171
MAP2K6	50.0783	-3.8888	1.1684	-3.32831	0.000873746	0.0202192
SNCA	1064.45	-3.88416	0.685894	-5.66292	1.48821e-08	1.6205e-06
SOX5P	4.41301	-3.88374	3.47489	-1.11766	0.263714	NA
CYP1B1	1.69241	-3.88232	4.81438	-0.806401	0.420012	NA
GADL1	1.69241	-3.88232	4.81438	-0.806401	0.420012	NA
PPP1R1A	1.69241	-3.88232	4.81438	-0.806401	0.420012	NA
RP1-111C20.4	1.69241	-3.88232	4.81438	-0.806401	0.420012	NA
CTB-75G16.3	2.12194	-3.88184	4.81666	-0.80592	0.420289	NA
RP11-30G8.1	2.12194	-3.88184	4.81666	-0.80592	0.420289	NA
RP4-737E23.2	2.12194	-3.88184	4.81666	-0.80592	0.420289	NA
HILS1	110.137	-3.88135	1.0664	-3.63968	0.00027298	0.00775471
ICOS	2.50431	-3.88113	4.75132	-0.816854	0.414012	NA
LRRC55	8.54176	-3.88031	3.17606	-1.22174	0.221807	NA
ACOT4	14.784	-3.87476	2.07506	-1.8673	0.0618594	0.409222
ENPP2	686.874	-3.86321	0.754499	-5.12024	3.05148e-07	2.31456e-05
QPCT	2693.32	-3.86281	0.685528	-5.63479	1.75268e-08	1.86277e-06
HSD17B7P2	11.6862	-3.85812	2.32814	-1.65717	0.0974853	0.529457
RP11-127O4.3	32.8969	-3.84855	1.5781	-2.43873	0.0147389	0.163297
DNAH9	5.58067	-3.84142	3.14185	-1.22266	0.221458	NA
KLF14	13.761	-3.83374	2.18162	-1.75729	0.0788686	0.470376
GLIPR1L2	4.61706	-3.83194	3.43761	-1.11471	0.264974	NA
BTNL9	7.86703	-3.82339	3.26958	-1.16938	0.24225	NA
RFPL2	3.81372	-3.82165	3.61175	-1.05811	0.290003	NA
TUBB4A	955.785	-3.82065	0.711768	-5.36783	7.96907e-08	7.14359e-06
AC011524.1	16.0474	-3.81706	1.88299	-2.02712	0.0426497	0.323085
CTHRC1	173.737	-3.8126	0.895164	-4.25911	2.05241e-05	0.000922235
OAS1	1124.2	-3.80637	0.907031	-4.19652	2.71053e-05	0.00114003
C1orf127	1.4755	-3.80433	4.81557	-0.790006	0.429524	NA
CHI3L1	1.4755	-3.80433	4.81557	-0.790006	0.429524	NA
NR2E1	1.4755	-3.80433	4.81557	-0.790006	0.429524	NA
TYRL	1.4755	-3.80433	4.81557	-0.790006	0.429524	NA
RP11-196G18.3	1.67526	-3.79915	4.81816	-0.788507	0.4304	NA
RP11-712B9.4	1.67526	-3.79915	4.81816	-0.788507	0.4304	NA
RTBDN	1.67526	-3.79915	4.81816	-0.788507	0.4304	NA
RP11-114N19.3	3.92975	-3.79673	3.58802	-1.05817	0.289978	NA
COL26A1	12.7578	-3.79099	2.06193	-1.83856	0.0659797	0.425052
PI15	131.924	-3.78465	0.878325	-4.30895	1.64035e-05	0.000774324
ALDH3A1	1.47121	-3.78295	4.81655	-0.785407	0.432215	NA
LINC00968	1.47121	-3.78295	4.81655	-0.785407	0.432215	NA
SLC5A12	1.47121	-3.78295	4.81655	-0.785407	0.432215	NA
RP11-17M16.1	3.79229	-3.78074	3.65438	-1.03458	0.300866	NA
TNRC6C-AS1	25.561	-3.77946	1.59558	-2.36872	0.01785	0.187106
MTTP	10.0208	-3.77726	2.42469	-1.55783	0.119273	NA
RP11-488I20.8	58.6412	-3.77715	1.44587	-2.61238	0.00899144	0.117173
RP11-313I2.5	3.52594	-3.77073	3.7812	-0.997229	0.318653	NA
C16orf96	1.90932	-3.76991	4.81887	-0.782323	0.434025	NA
C21orf91-OT1	1.90932	-3.76991	4.81887	-0.782323	0.434025	NA
PARK2	1.90932	-3.76991	4.81887	-0.782323	0.434025	NA
TRIM74	1.90932	-3.76991	4.81887	-0.782323	0.434025	NA
SCUBE2	1776.23	-3.76925	0.93452	-4.03336	5.49861e-05	0.00204601
S100A1	858.583	-3.76816	0.670763	-5.61772	1.93498e-08	2.04429e-06
FAM65B	127.228	-3.76811	1.04069	-3.62078	0.000293713	0.00822259
EOMES	22.8716	-3.76704	1.80162	-2.09092	0.0365348	0.292889
ISM1	83.9542	-3.76136	1.06652	-3.52675	0.000420696	0.0111085
POU3F1	45.7965	-3.75878	1.63752	-2.29541	0.0217098	0.213683
DNM1P35	17.7633	-3.75747	1.99777	-1.88083	0.0599946	0.402892
EXTL1	1498.47	-3.75714	0.932558	-4.02886	5.60487e-05	0.00206392
RP11-2E17.1	709.397	-3.74919	0.936114	-4.00506	6.2003e-05	0.00223677
MIR3150B	3.53452	-3.74835	3.80256	-0.985744	0.324259	NA
AC002398.5	5.02944	-3.74706	3.35275	-1.11761	0.263735	NA
GPR155	503.345	-3.7406	0.691007	-5.41326	6.18859e-08	5.66192e-06
AC012513.4	1.47978	-3.72857	4.81747	-0.773967	0.43895	NA
RP11-480G7.1	1.47978	-3.72857	4.81747	-0.773967	0.43895	NA
BZRAP1	14.6926	-3.72795	2.15123	-1.73294	0.0831056	0.484732
ATP2A3	63.2277	-3.72771	1.33295	-2.79658	0.00516468	0.078215
OC90	7.01654	-3.71788	3.41793	-1.08776	0.276702	NA
XAF1	1559.66	-3.71597	0.982229	-3.7832	0.000154823	0.00488093
ACSM5	10.1387	-3.71536	2.6297	-1.41284	0.157702	NA
OR2I1P	96.4051	-3.7143	4.73086	-0.785121	0.432383	0.938281
FXYD1	7.08341	-3.7096	3.41551	-1.0861	0.277433	NA
GRIP1	229.048	-3.70708	0.873547	-4.24371	2.19858e-05	0.000970712
MARK1	49.371	-3.70646	1.40335	-2.64115	0.00826258	0.109934
DIAPH2-AS1	2.08764	-3.7057	4.82553	-0.767937	0.442524	NA
TPTE2P6	2.08764	-3.7057	4.82553	-0.767937	0.442524	NA
TF	1040.27	-3.69548	1.09307	-3.38082	0.000722711	0.0170804
LARGE	636.774	-3.69526	0.841343	-4.3921	1.12262e-05	0.000559208
OAS2	3560.92	-3.69367	0.8905	-4.14786	3.356e-05	0.0013446
PIR	1443.31	-3.69306	0.697466	-5.29497	1.19036e-07	1.00692e-05
ACTRT3	14.2958	-3.69062	2.16626	-1.70368	0.0884413	0.500716
C3orf55	11.0383	-3.68808	2.25653	-1.63441	0.102173	0.542956
GNRHR	3.99205	-3.68231	3.61928	-1.01742	0.308956	NA
RP11-347E10.1	154.195	-3.67447	1.05362	-3.48746	0.000487639	0.01237
KLHL32	4.73447	-3.66933	3.35513	-1.09365	0.274109	NA
RP11-106M3.2	3.3799	-3.66848	3.80413	-0.964342	0.334875	NA
PDE6A	3.32189	-3.66451	3.89052	-0.941907	0.34624	NA
PKNOX2	389.061	-3.66244	0.97497	-3.75646	0.000172334	0.00531362
AL035610.2	1.46692	-3.65941	4.82091	-0.75907	0.44781	NA
RP11-521D12.1	1.46692	-3.65941	4.82091	-0.75907	0.44781	NA
CASQ2	16.6973	-3.65825	2.05833	-1.77729	0.0755207	0.459362
RFTN2	76.3474	-3.65661	1.13148	-3.23171	0.00123053	0.0265056
PTPRZ1	1059.36	-3.65284	0.893851	-4.08663	4.37691e-05	0.00167426
BST2	4325.42	-3.64645	0.587673	-6.20491	5.47298e-10	8.75135e-08
NT5C1A	1.69669	-3.64464	4.82154	-0.755908	0.449704	NA
USH2A	7.96772	-3.64279	2.72706	-1.33579	0.181616	NA
SCG2	2448.7	-3.64114	1.00016	-3.64055	0.000272053	0.00775068
LRRC6	31.8673	-3.64019	1.64898	-2.20754	0.0272763	0.243158
TMEM215	9.32505	-3.64015	2.61525	-1.39189	0.163955	NA
C11orf96	500.083	-3.63998	0.908447	-4.00682	6.15423e-05	0.00222818
RP11-54C4.2	29.516	-3.638	1.49104	-2.4399	0.0146912	0.162971
PPM1H	353.306	-3.63567	0.891105	-4.07996	4.50434e-05	0.00170828
APOBEC3H	10.4133	-3.63278	2.29847	-1.58052	0.113988	NA
AC006126.4	10.4166	-3.63202	2.48443	-1.46191	0.143765	NA
DPP4	8.04287	-3.63091	2.68031	-1.35466	0.175525	NA
ABCG5	3.32618	-3.63004	3.9038	-0.929874	0.352437	NA
RP11-758M4.4	4.95138	-3.62898	3.29137	-1.10257	0.270213	NA
UGT8	224.133	-3.62239	0.922137	-3.92825	8.55656e-05	0.00294894
LYZ	8.70584	-3.61896	2.59198	-1.39621	0.16265	NA
AKR1C3	14.3301	-3.61534	1.99714	-1.81026	0.0702559	0.440004
CHRM1	6.33824	-3.61446	2.98065	-1.21264	0.225267	NA
RP11-86H7.1	16.2921	-3.61242	2.06286	-1.75117	0.0799159	0.472801
ADPGK-AS1	1.87931	-3.60417	4.82775	-0.746553	0.455333	NA
AL512428.1	1.87931	-3.60417	4.82775	-0.746553	0.455333	NA
ATP12A	1.87931	-3.60417	4.82775	-0.746553	0.455333	NA
IRF6	21.9248	-3.60211	1.91447	-1.88152	0.0599013	0.402418
SEC14L5	9.42959	-3.60005	2.59678	-1.38635	0.16564	NA
LL22NC03-63E9.3	5.93013	-3.59891	3.03689	-1.18507	0.235991	NA
CD53	4.1961	-3.59846	3.57868	-1.00553	0.314643	NA
NRAP	4.1961	-3.59846	3.57868	-1.00553	0.314643	NA
ZNF536	7.2988	-3.59665	2.85135	-1.26138	0.20717	NA
PIFO	3.50879	-3.59653	3.75009	-0.95905	0.337534	NA
CERS4	294.91	-3.5855	0.994331	-3.60594	0.00031102	0.00866609
HNMT	277.514	-3.58445	1.10589	-3.24123	0.00119016	0.0257926
ZNF295-AS1	7.57539	-3.58384	2.74768	-1.30431	0.192127	NA
AC004540.4	1.26287	-3.58267	4.82086	-0.743158	0.457386	NA
AC093716.1	1.26287	-3.58267	4.82086	-0.743158	0.457386	NA
BRD2-IT1	1.26287	-3.58267	4.82086	-0.743158	0.457386	NA
FCRL6	1.26287	-3.58267	4.82086	-0.743158	0.457386	NA
LINC00334	1.26287	-3.58267	4.82086	-0.743158	0.457386	NA
RP11-1070N10.3	1.26287	-3.58267	4.82086	-0.743158	0.457386	NA
RP11-369K16.1	1.26287	-3.58267	4.82086	-0.743158	0.457386	NA
RP11-561C5.5	1.26287	-3.58267	4.82086	-0.743158	0.457386	NA
RP11-712B9.5	1.26287	-3.58267	4.82086	-0.743158	0.457386	NA
RP3-510D11.1	1.26287	-3.58267	4.82086	-0.743158	0.457386	NA
TBX22	1.26287	-3.58267	4.82086	-0.743158	0.457386	NA
ZYG11AP1	1.26287	-3.58267	4.82086	-0.743158	0.457386	NA
ANKDD1B	11.0055	-3.58217	2.3866	-1.50096	0.133367	0.617847
CYTL1	277.5	-3.57934	0.902668	-3.96529	7.33062e-05	0.00259186
RN7SKP269	3.17157	-3.57837	3.8993	-0.917693	0.358779	NA
PALD1	7.87927	-3.5765	2.76396	-1.29398	0.195674	NA
PLXNC1	1440.16	-3.57507	0.659965	-5.41706	6.05881e-08	5.60093e-06
KIAA1456	56.8842	-3.56753	1.18772	-3.00367	0.00266747	0.0475027
TRIM67	29.8411	-3.56383	1.66981	-2.13428	0.0328202	0.275036
GNG2	664.348	-3.56292	0.862412	-4.13135	3.60644e-05	0.00141929
FABP7	22.2207	-3.55127	1.86652	-1.90262	0.05709	0.389877
IFIT1	1139.61	-3.55072	1.04689	-3.39169	0.000694634	0.0165867
CADM3	167.317	-3.5498	1.03735	-3.42198	0.000621663	0.0151357
C12orf68	27.1537	-3.54865	1.7043	-2.08217	0.0373266	0.297369
JAKMIP3	17.0147	-3.54823	2.09377	-1.69467	0.0901388	0.506314
VEPH1	296.705	-3.54479	0.719811	-4.92461	8.45268e-07	5.61897e-05
RP11-445H22.3	4.51328	-3.54473	3.40968	-1.03961	0.298523	NA
AC007353.1	1.26716	-3.54416	4.82171	-0.735042	0.462314	NA
AL512652.1	1.26716	-3.54416	4.82171	-0.735042	0.462314	NA
ALG1L	1.26716	-3.54416	4.82171	-0.735042	0.462314	NA
C3P1	1.26716	-3.54416	4.82171	-0.735042	0.462314	NA
CCDC144CP	1.26716	-3.54416	4.82171	-0.735042	0.462314	NA
ENTPD8	1.26716	-3.54416	4.82171	-0.735042	0.462314	NA
RP11-484D2.4	1.26716	-3.54416	4.82171	-0.735042	0.462314	NA
AC004988.1	39.0292	-3.54311	1.28504	-2.75721	0.00582973	0.0858688
MAPK10	24.4001	-3.54067	1.66198	-2.13039	0.0331398	0.276579
SYNPR	5.8334	-3.53745	3.69075	-0.958464	0.337829	NA
TXLNB	5.71751	-3.53455	3.08566	-1.14548	0.252011	NA
ZNF630	24.1297	-3.53187	1.80061	-1.96149	0.0498222	0.356714
RP1-272J12.1	3.30046	-3.52958	3.84418	-0.918162	0.358534	NA
POU2AF1	6.23569	-3.52522	3.0177	-1.16818	0.242734	NA
RP4-803A2.2	3.09641	-3.52151	3.95511	-0.890368	0.373268	NA
GJA3	186.497	-3.52123	0.771418	-4.56462	5.00396e-06	0.000277548
FXYD6	47.6605	-3.51907	1.1858	-2.96768	0.00300061	0.0512095
PPP2R2B	10.7714	-3.51612	2.41931	-1.45336	0.146125	0.644092
WIPF3	107.771	-3.51604	0.977623	-3.59652	0.000322499	0.00892985
DENND2D	14.6111	-3.51303	2.03381	-1.72731	0.084112	0.487493
CTSG	6.95038	-3.50775	2.84456	-1.23314	0.217522	NA
CH25H	5.62506	-3.50572	3.74556	-0.935969	0.349289	NA
HCK	5.62506	-3.50572	3.74556	-0.935969	0.349289	NA
ALMS1P	3.18443	-3.50473	3.87924	-0.903458	0.366283	NA
GS1-115G20.1	1.48407	-3.50211	4.82485	-0.725849	0.467931	NA
MYH14	437.34	-3.49649	0.6836	-5.11482	3.14041e-07	2.36183e-05
ANGPTL7	18.2792	-3.49512	2.23696	-1.56244	0.118184	0.580904
TTC18	13.309	-3.49414	2.01058	-1.73788	0.082232	0.481536
ANTXRLP1	3.40134	-3.49235	3.77396	-0.925381	0.354768	NA
AC009495.2	1.25859	-3.49194	4.82461	-0.723777	0.469203	NA
EFHC2	1.25859	-3.49194	4.82461	-0.723777	0.469203	NA
FAM110D	1.25859	-3.49194	4.82461	-0.723777	0.469203	NA
MFAP1P1	1.25859	-3.49194	4.82461	-0.723777	0.469203	NA
RP11-218E20.5	1.25859	-3.49194	4.82461	-0.723777	0.469203	NA
RP11-244B22.5	1.25859	-3.49194	4.82461	-0.723777	0.469203	NA
CA14	484.346	-3.49121	0.82434	-4.23516	2.28393e-05	0.000998461
LPPR5	3.50451	-3.49054	3.74836	-0.931217	0.351741	NA
AC104820.2	1.67097	-3.49044	4.83039	-0.7226	0.469925	NA
DNASE2B	1.67097	-3.49044	4.83039	-0.7226	0.469925	NA
MMP27	1.67097	-3.49044	4.83039	-0.7226	0.469925	NA
RP11-458I7.1	1.67097	-3.49044	4.83039	-0.7226	0.469925	NA
PLA2R1	66.6102	-3.48678	1.28255	-2.71862	0.00655548	0.0927856
RP11-444D3.1	11.7759	-3.48521	2.33753	-1.49098	0.135968	0.622946
GJB1	322.11	-3.47629	1.03555	-3.35696	0.000788055	0.0184284
SLFN13	10.0168	-3.47498	2.44716	-1.42001	0.155606	NA
SDIM1	30.5816	-3.47416	1.78481	-1.94651	0.0515933	0.364397
IL36B	5.41673	-3.47296	3.80356	-0.913083	0.361199	NA
FCGR2B	24.5366	-3.47244	1.61043	-2.15622	0.0310664	0.264843
ATP1A3	54.5657	-3.4708	1.36629	-2.54031	0.0110754	0.134642
GATM	40.5055	-3.46707	1.35578	-2.55725	0.0105502	0.130484
SPP1	702.898	-3.46475	0.675562	-5.12869	2.91759e-07	2.24175e-05
GK3P	11.09	-3.46378	2.34991	-1.47401	0.14048	0.632115
CTA-212D2.2	2.95895	-3.46324	4.01402	-0.862788	0.388254	NA
RP11-766F14.2	14.1383	-3.46069	2.1742	-1.59171	0.11145	0.565523
LMO2	14.7096	-3.45902	1.93524	-1.78739	0.0738747	0.452587
RP11-298D21.1	2.90094	-3.44522	4.10914	-0.83843	0.401789	NA
LGI4	133.989	-3.44516	0.875441	-3.93534	8.30781e-05	0.00287437
KRT9	7.40425	-3.44264	2.76397	-1.24554	0.212933	NA
LXN	83.9375	-3.44172	1.13005	-3.04565	0.00232178	0.0432416
CNTN2	5.20839	-3.4391	3.86508	-0.889786	0.373581	NA
DNAJB1P1	13.0064	-3.43761	2.01434	-1.70657	0.0879013	0.498454
APCDD1	83.6898	-3.43333	1.30506	-2.63079	0.00851866	0.112834
TUBA1A	1598.61	-3.43059	0.589118	-5.82326	5.77107e-09	6.82871e-07
SLC45A2	1481.32	-3.43053	0.851395	-4.0293	5.59426e-05	0.00206392
RASGEF1C	7.73367	-3.42726	2.74185	-1.24998	0.211307	NA
RASAL1	35.9698	-3.42387	1.67222	-2.0475	0.0406088	0.313273
RBBP4P5	2.97181	-3.42153	3.99115	-0.85728	0.39129	NA
MCF2L-AS1	6.31147	-3.41897	3.08072	-1.1098	0.267087	NA
RP11-666A8.11	9.65217	-3.41888	2.26863	-1.50703	0.131804	NA
CHRNA6	78.5157	-3.414	1.15144	-2.96499	0.00302697	0.0515108
PPEF1	6.70485	-3.41272	2.91533	-1.17061	0.241755	NA
C1S	8074.64	-3.41119	0.572237	-5.96114	2.50478e-09	3.34265e-07
C1QTNF1	715.562	-3.41094	0.753783	-4.5251	6.03683e-06	0.000325677
IL34	40.0708	-3.40628	1.5944	-2.13639	0.0326473	0.273975
PMEL	80054.1	-3.40423	0.878487	-3.8751	0.000106581	0.00356252
TMEM169	102.578	-3.40043	0.997929	-3.40748	0.000655649	0.0158328
FIGF	11.1638	-3.39954	2.35575	-1.44308	0.148998	0.649906
C14orf144	6.09885	-3.39926	3.11809	-1.09018	0.275636	NA
RFPL1S	7.24169	-3.39371	2.85927	-1.18692	0.235261	NA
CLDN23	6.11704	-3.39282	2.99622	-1.13237	0.257481	NA
SOX10	8412.36	-3.39246	0.823992	-4.11711	3.83657e-05	0.00149005
ATP10A	519.746	-3.38872	0.671958	-5.04305	4.58168e-07	3.26587e-05
SOX4	1102.69	-3.38808	0.967606	-3.5015	0.00046264	0.0119006
GPX7	96.1695	-3.38026	1.20283	-2.81026	0.0049502	0.0757423
FCRLA	4316.15	-3.37859	0.585052	-5.77486	7.70179e-09	8.90306e-07
TSPAN32	18.1603	-3.37674	2.05243	-1.64524	0.099921	0.53712
LINC00648	24.8961	-3.37622	1.74779	-1.9317	0.0533964	0.374138
RPE65	2.88379	-3.37493	4.06285	-0.830681	0.406154	NA
INSL4	6.39091	-3.36957	2.98032	-1.13061	0.258221	NA
RP11-438B23.2	4.79172	-3.36766	4.00019	-0.841877	0.399857	NA
TFAP2B	4.79172	-3.36766	4.00019	-0.841877	0.399857	NA
CTD-2270L9.2	1.46264	-3.36094	4.83362	-0.695327	0.486851	NA
SLC25A48	1.46264	-3.36094	4.83362	-0.695327	0.486851	NA
EGR4	2.7549	-3.36003	4.12317	-0.814915	0.415121	NA
IGF1	29.0696	-3.35972	1.47839	-2.27256	0.0230526	0.221049
UNC80	82.8946	-3.35859	1.11094	-3.0232	0.00250115	0.0456247
RUNDC3A	105.92	-3.35617	0.901587	-3.72252	0.000197245	0.00598444
RP11-433J20.1	4.53761	-3.35428	3.38579	-0.990694	0.321835	NA
RP11-1055B8.3	367.548	-3.34926	1.00936	-3.31821	0.000905967	0.020761
TRIM34	5.23349	-3.34757	3.3021	-1.01377	0.310692	NA
PGBD5	45.6735	-3.34495	1.49656	-2.23508	0.0254118	0.233575
RP11-551L14.1	51.5485	-3.34329	1.46579	-2.28088	0.0225557	0.21853
RIMS4	111.533	-3.34115	1.49789	-2.23057	0.0257095	0.234642
ACY3	3.50022	-3.33887	3.74852	-0.890719	0.37308	NA
TUBA3FP	5.53352	-3.33858	3.08759	-1.08129	0.279569	NA
AC069257.8	1.27145	-3.33635	4.82912	-0.690881	0.48964	NA
CTB-191K22.6	1.27145	-3.33635	4.82912	-0.690881	0.48964	NA
CTD-2302E22.4	1.27145	-3.33635	4.82912	-0.690881	0.48964	NA
CTD-2376I4.1	1.27145	-3.33635	4.82912	-0.690881	0.48964	NA
GS1-541M1.1	1.27145	-3.33635	4.82912	-0.690881	0.48964	NA
HIST1H3A	1.27145	-3.33635	4.82912	-0.690881	0.48964	NA
LA16c-380H5.4	1.27145	-3.33635	4.82912	-0.690881	0.48964	NA
RNU6-945P	1.27145	-3.33635	4.82912	-0.690881	0.48964	NA
RP11-353N14.4	1.27145	-3.33635	4.82912	-0.690881	0.48964	NA
RP11-505E24.2	1.27145	-3.33635	4.82912	-0.690881	0.48964	NA
RP13-347D8.1	1.27145	-3.33635	4.82912	-0.690881	0.48964	NA
RP5-1011O1.3	1.27145	-3.33635	4.82912	-0.690881	0.48964	NA
RPS10P28	1.27145	-3.33635	4.82912	-0.690881	0.48964	NA
SNORD45	1.27145	-3.33635	4.82912	-0.690881	0.48964	NA
TMEM100	1.27145	-3.33635	4.82912	-0.690881	0.48964	NA
GALNT3	79.7494	-3.33286	0.982728	-3.39143	0.000695281	0.0165867
AC069363.1	4.58338	-3.32989	4.07467	-0.817217	0.413804	NA
MEDAG	4.58338	-3.32989	4.07467	-0.817217	0.413804	NA
SELE	4.58338	-3.32989	4.07467	-0.817217	0.413804	NA
FTH1P7	86.2001	-3.32872	1.00197	-3.32219	0.000893138	0.0205607
CTB-36H16.2	5.30942	-3.32368	3.17963	-1.0453	0.295882	NA
SIDT1	13.5666	-3.32197	2.21426	-1.50026	0.133547	0.617894
CTTNBP2	217.298	-3.31766	0.945142	-3.51023	0.000447722	0.0116349
IMPG2	6.27961	-3.3156	2.99392	-1.10744	0.268102	NA
SEMA6A	655.046	-3.31552	0.798776	-4.15075	3.31391e-05	0.00133376
FAM124A	155.001	-3.3133	1.05014	-3.15511	0.00160437	0.0323591
AP000318.2	1.05454	-3.31248	4.82801	-0.686096	0.492653	NA
C11orf87	1.05454	-3.31248	4.82801	-0.686096	0.492653	NA
C2orf62	1.05454	-3.31248	4.82801	-0.686096	0.492653	NA
C4orf6	1.05454	-3.31248	4.82801	-0.686096	0.492653	NA
GAL3ST1	1.05454	-3.31248	4.82801	-0.686096	0.492653	NA
HIST1H1T	1.05454	-3.31248	4.82801	-0.686096	0.492653	NA
HTRA4	1.05454	-3.31248	4.82801	-0.686096	0.492653	NA
IHH	1.05454	-3.31248	4.82801	-0.686096	0.492653	NA
OR2AK2	1.05454	-3.31248	4.82801	-0.686096	0.492653	NA
RP1-223D17.1	1.05454	-3.31248	4.82801	-0.686096	0.492653	NA
RP11-184I16.4	1.05454	-3.31248	4.82801	-0.686096	0.492653	NA
RP11-490G8.1	1.05454	-3.31248	4.82801	-0.686096	0.492653	NA
RP11-561O23.5	1.05454	-3.31248	4.82801	-0.686096	0.492653	NA
RP11-697E2.6	1.05454	-3.31248	4.82801	-0.686096	0.492653	NA
RP3-415N12.1	1.05454	-3.31248	4.82801	-0.686096	0.492653	NA
TNKS2-AS1	1.05454	-3.31248	4.82801	-0.686096	0.492653	NA
U82695.10	13.1556	-3.31127	2.21834	-1.49268	0.135521	0.621707
HMGB1P3	4.32928	-3.31042	3.4485	-0.959958	0.337076	NA
CLDN11	17.2211	-3.30454	1.93828	-1.70488	0.0882163	0.49992
ABCC2	1090.97	-3.30303	0.86013	-3.84015	0.00012296	0.00400443
CTB-12O2.1	5.96567	-3.30225	3.05689	-1.08026	0.280025	NA
PTGIS	25.0755	-3.30098	1.73458	-1.90304	0.0570356	0.389699
LPCAT2BP	4.47669	-3.29973	3.34207	-0.987332	0.32348	NA
RNF150	215.623	-3.29252	0.84108	-3.91464	9.05406e-05	0.00309635
RP11-151D14.1	260.662	-3.29201	1.09144	-3.01622	0.0025595	0.0463557
FTH1P3	66.0449	-3.29076	1.08636	-3.02915	0.00245245	0.0449211
IL10	4.37505	-3.29061	4.15413	-0.792129	0.428285	NA
LINC00473	746.625	-3.28823	0.865233	-3.8004	0.000144464	0.00458231
GALC	478.715	-3.28783	0.938906	-3.50177	0.000462184	0.0119006
BOC	153.283	-3.28303	0.969907	-3.38489	0.000712057	0.0169187
CTC-498J12.1	1.05025	-3.2819	4.82996	-0.679488	0.496829	NA
FAM92A1P2	1.05025	-3.2819	4.82996	-0.679488	0.496829	NA
KRT8P4	1.05025	-3.2819	4.82996	-0.679488	0.496829	NA
MARC2	1.05025	-3.2819	4.82996	-0.679488	0.496829	NA
MIR641	1.05025	-3.2819	4.82996	-0.679488	0.496829	NA
NBPF18P	1.05025	-3.2819	4.82996	-0.679488	0.496829	NA
NYX	1.05025	-3.2819	4.82996	-0.679488	0.496829	NA
RP11-127H5.1	1.05025	-3.2819	4.82996	-0.679488	0.496829	NA
RP11-24M17.3	1.05025	-3.2819	4.82996	-0.679488	0.496829	NA
RP11-490D19.6	1.05025	-3.2819	4.82996	-0.679488	0.496829	NA
RP11-946L20.1	1.05025	-3.2819	4.82996	-0.679488	0.496829	NA
RP13-379L11.1	1.05025	-3.2819	4.82996	-0.679488	0.496829	NA
RP5-1029F21.2	1.05025	-3.2819	4.82996	-0.679488	0.496829	NA
RP5-1052I5.1	1.05025	-3.2819	4.82996	-0.679488	0.496829	NA
ZDHHC20P1	1.05025	-3.2819	4.82996	-0.679488	0.496829	NA
CDH26	4.90131	-3.27755	3.24549	-1.00988	0.312554	NA
EFCAB5	8.81025	-3.27331	2.34484	-1.39596	0.162727	NA
FAM69C	69.4797	-3.273	1.28488	-2.54732	0.0108552	0.132784
KIF1A	107.299	-3.2703	0.971424	-3.3665	0.000761282	0.0178494
SGCD	742.681	-3.26831	0.770683	-4.2408	2.22728e-05	0.000979689
RSAD2	183.339	-3.26742	1.33014	-2.45645	0.0140319	0.157927
B4GALNT3	386.698	-3.26682	1.04746	-3.11879	0.00181593	0.0358782
RP11-1100L3.8	41.9899	-3.26571	1.44515	-2.25977	0.0238355	0.225991
TMEM132B	13.9769	-3.26539	2.2825	-1.43062	0.15254	0.655709
SDC2	1307.52	-3.26506	0.905961	-3.60397	0.000313391	0.00871845
AC005356.1	3.83516	-3.26297	3.59857	-0.906742	0.364543	NA
GFRA3	18.7618	-3.26195	1.74434	-1.87002	0.0614815	0.407938
ARRB1	343.685	-3.2618	0.850853	-3.83356	0.000126301	0.00409821
TCP10L	2.76347	-3.26043	4.11023	-0.793246	0.427634	NA
GLUL	1161.51	-3.26003	0.603482	-5.40203	6.58914e-08	5.99747e-06
MUC20	6.52514	-3.25707	2.89831	-1.12378	0.261106	NA
GRASP	490.753	-3.25497	0.855976	-3.80264	0.000143163	0.00456004
RP11-307F22.2	6.397	-3.25236	2.933	-1.10888	0.26748	NA
RP11-301M17.1	4.16671	-3.24961	4.24002	-0.766415	0.443429	NA
RP11-644L4.1	4.16671	-3.24961	4.24002	-0.766415	0.443429	NA
CDH1	692.397	-3.24897	1.06819	-3.04158	0.00235342	0.0436933
P2RY1	37.4493	-3.24875	1.29451	-2.50963	0.0120856	0.14291
GYG2	1427.65	-3.24718	0.989648	-3.28115	0.00103387	0.0230819
AC007126.1	6.20001	-3.24454	3.02604	-1.07221	0.283626	NA
ACSS1	524.084	-3.24315	1.01203	-3.20461	0.00135245	0.0283408
CTC-297N7.5	2.54227	-3.24076	4.26487	-0.759874	0.44733	NA
CTD-2007H13.3	2.54227	-3.24076	4.26487	-0.759874	0.44733	NA
CTD-3065B20.1	2.54227	-3.24076	4.26487	-0.759874	0.44733	NA
RP3-391O22.3	9.41383	-3.23877	2.29443	-1.41158	0.158074	NA
SDCBPP1	156.579	-3.23706	0.845865	-3.82692	0.000129757	0.004195
CD4	38.5278	-3.23385	1.53148	-2.11159	0.0347217	0.284391
LDLRAD2	35.5537	-3.23189	1.65759	-1.94976	0.0512053	0.362843
BMP7	220.561	-3.23145	4.56458	-0.707941	0.478982	0.949671
RGS1	886.385	-3.22899	0.931578	-3.46615	0.000527964	0.0131428
PHBP4	34.1747	-3.22702	1.57476	-2.04922	0.0404403	0.312756
ASB11	16.7128	-3.22688	2.23349	-1.44477	0.148521	0.649051
PSD2	13.0357	-3.22623	1.99734	-1.61527	0.106253	0.554117
RP11-204L24.2	2.54656	-3.22326	4.25647	-0.757261	0.448893	NA
ATG3P1	2.53799	-3.2211	4.27549	-0.753387	0.451217	NA
MYOZ3	2.53799	-3.2211	4.27549	-0.753387	0.451217	NA
RP11-276H19.1	4.28779	-3.21815	3.43643	-0.936481	0.349026	NA
COL3A1	3.91261	-3.21541	3.58795	-0.896168	0.370163	NA
ADAM33	3.08355	-3.21234	3.94591	-0.814093	0.415592	NA
AC007750.5	1.2543	-3.21023	4.83771	-0.663586	0.506956	NA
RP11-327F22.2	1.2543	-3.21023	4.83771	-0.663586	0.506956	NA
RP11-341G5.1	1.2543	-3.21023	4.83771	-0.663586	0.506956	NA
RP11-886D15.1	1.2543	-3.21023	4.83771	-0.663586	0.506956	NA
RPL36AP15	1.2543	-3.21023	4.83771	-0.663586	0.506956	NA
SGOL1-AS1	1.2543	-3.21023	4.83771	-0.663586	0.506956	NA
TAS2R4	1.2543	-3.21023	4.83771	-0.663586	0.506956	NA
LGALS9	11.6618	-3.20927	2.11332	-1.51859	0.128865	0.607335
CH17-12M21.1	5.33022	-3.20785	3.15763	-1.0159	0.309675	NA
PDE4B	2421.73	-3.20785	0.757133	-4.23683	2.26695e-05	0.000993484
HSD17B7P1	6.05107	-3.20773	2.75636	-1.16376	0.244523	NA
MDH1B	11.5795	-3.20748	2.29397	-1.39822	0.162047	0.674419
SPACA3	7.39997	-3.20704	2.77105	-1.15734	0.247134	NA
MYH7	3.95838	-3.20677	4.33271	-0.740131	0.459221	NA
SYT11	747.377	-3.20476	0.641655	-4.99453	5.89791e-07	4.11107e-05
MT1G	35.6071	-3.20348	1.74044	-1.84061	0.065678	0.423744
AP000221.1	4.539	-3.1985	3.4115	-0.937565	0.348468	NA
RP11-69L16.6	2.67117	-3.19807	4.18866	-0.763508	0.44516	NA
PTGES	89.1362	-3.19162	1.06261	-3.00357	0.00266833	0.0475027
ALDH8A1	4.46749	-3.19073	3.37699	-0.944844	0.344738	NA
C6orf164	4.46749	-3.19073	3.37699	-0.944844	0.344738	NA
RARRES1	5.85559	-3.19062	2.7914	-1.14302	0.253031	NA
RP11-94H18.1	21.4646	-3.18978	1.75408	-1.8185	0.0689879	0.435753
LINGO1	1021.87	-3.18865	0.902984	-3.53124	0.000413616	0.0109899
CELF2-AS1	4.46321	-3.18818	3.38888	-0.940776	0.34682	NA
RP11-394A14.4	8.46689	-3.18628	2.65239	-1.20129	0.22964	NA
C1orf95	4.47178	-3.18442	3.38508	-0.940723	0.346847	NA
CASP1	668.508	-3.18382	0.659082	-4.83069	1.36058e-06	8.78144e-05
CTNNA2	32.6095	-3.18338	1.437	-2.21529	0.02674	0.240186
IGSF11	424.676	-3.1824	0.927939	-3.42954	0.000604612	0.0147813
HSPA1A	836.073	-3.18217	0.632372	-5.03212	4.85085e-07	3.44391e-05
LY6E	6713.51	-3.18149	0.580106	-5.48433	4.15051e-08	4.02554e-06
RP11-1008C21.1	2.47998	-3.17987	4.38519	-0.725139	0.468367	NA
NEFH	68.9715	-3.17903	1.55012	-2.05083	0.0402836	0.312224
LINC00518	540.699	-3.17677	0.687636	-4.61984	3.84038e-06	0.00021639
RNF144A	1753.53	-3.17668	0.874965	-3.63064	0.000282716	0.00793976
SHE	9.2012	-3.17522	2.31446	-1.37191	0.170092	NA
CD79B	3.61763	-3.17514	3.6611	-0.867265	0.385797	NA
IFIT3	1679.16	-3.17414	0.863602	-3.67546	0.000237418	0.0069308
CTC-458I2.2	15.0519	-3.17125	1.90145	-1.66781	0.0953538	0.522863
TMOD1	28.4867	-3.17007	1.71224	-1.85141	0.0641099	0.41817
VWA1	603.264	-3.16877	0.97924	-3.23595	0.00121239	0.0262104
RP11-848P1.9	10.9873	-3.16856	2.15269	-1.4719	0.141047	0.633302
PTCRA	7.92914	-3.16678	2.68627	-1.17888	0.238447	NA
LRRC36	5.86417	-3.16492	2.79379	-1.13284	0.25728	NA
FTH1	31315.3	-3.16404	0.625244	-5.06049	4.1819e-07	3.04199e-05
RP11-86H7.7	3.70427	-3.16364	3.66685	-0.862768	0.388265	NA
HIST1H2BD	269.433	-3.16286	0.729143	-4.33777	1.43935e-05	0.000696105
MIR146A	408.628	-3.16201	0.715921	-4.4167	1.00221e-05	0.000506789
SCN4B	10.9682	-3.15949	2.14489	-1.47303	0.140743	0.632552
FAM151B	13.907	-3.15721	1.94158	-1.62611	0.103927	0.548051
MYOZ2	19.7268	-3.15625	1.70749	-1.84848	0.0645327	0.419525
RP11-893F2.14	39.235	-3.15373	1.65845	-1.90161	0.0572221	0.390479
AC092594.1	7.05432	-3.15367	2.85625	-1.10413	0.269538	NA
MCF2L	901.731	-3.15221	1.05193	-2.9966	0.00273004	0.0482279
TYMP	830.768	-3.14942	0.802757	-3.92326	8.73584e-05	0.00300489
HTATIP2	526.727	-3.14901	1.04417	-3.01581	0.00256297	0.0463704
PCDH7	778.96	-3.14752	0.621762	-5.06226	4.14322e-07	3.02625e-05
RP11-666A8.9	3.46302	-3.1445	3.78878	-0.829951	0.406567	NA
RP11-343C2.10	2.76776	-3.14264	4.10629	-0.765322	0.44408	NA
TNFSF9	170.907	-3.13905	1.03729	-3.0262	0.00247652	0.0453151
AC007405.4	1.05883	-3.13749	4.83494	-0.64892	0.51639	NA
AP006621.9	1.05883	-3.13749	4.83494	-0.64892	0.51639	NA
C14orf183	1.05883	-3.13749	4.83494	-0.64892	0.51639	NA
CD5	1.05883	-3.13749	4.83494	-0.64892	0.51639	NA
FXYD6P3	1.05883	-3.13749	4.83494	-0.64892	0.51639	NA
GJB5	1.05883	-3.13749	4.83494	-0.64892	0.51639	NA
LGSN	1.05883	-3.13749	4.83494	-0.64892	0.51639	NA
PTPN7	1.05883	-3.13749	4.83494	-0.64892	0.51639	NA
PTPRVP	1.05883	-3.13749	4.83494	-0.64892	0.51639	NA
RP11-848P1.7	1.05883	-3.13749	4.83494	-0.64892	0.51639	NA
RP4-610C12.3	1.05883	-3.13749	4.83494	-0.64892	0.51639	NA
RP5-1160K1.1	1.05883	-3.13749	4.83494	-0.64892	0.51639	NA
TMEM88B	1.05883	-3.13749	4.83494	-0.64892	0.51639	NA
TUBB7P	1.05883	-3.13749	4.83494	-0.64892	0.51639	NA
VTN	1.05883	-3.13749	4.83494	-0.64892	0.51639	NA
EFS	344.298	-3.1357	1.15452	-2.71601	0.00660732	0.0932822
KCND3	17.8572	-3.13385	1.8058	-1.73544	0.0826634	0.483265
MROH9	3.62191	-3.1327	3.64642	-0.859116	0.390277	NA
RHOJ	875.795	-3.13028	0.806634	-3.88067	0.000104169	0.00349506
CDH15	56.1516	-3.12628	1.31615	-2.37533	0.0175334	0.184799
HUNK	30.8802	-3.12539	1.47488	-2.11908	0.0340836	0.281241
CHL1-AS2	6.73181	-3.12413	2.67378	-1.16843	0.242633	NA
GJB2	6.77496	-3.12325	2.86472	-1.09025	0.275604	NA
ASAP3	362.551	-3.11768	1.04667	-2.97866	0.00289516	0.0501819
GCNT4	3.54171	-3.11474	4.54245	-0.685695	0.492905	NA
LINC00890	3.54171	-3.11474	4.54245	-0.685695	0.492905	NA
RP11-80F22.7	3.54171	-3.11474	4.54245	-0.685695	0.492905	NA
FTH1P5	3.54738	-3.11109	3.81166	-0.816203	0.414384	NA
HSPA2	2411.28	-3.11091	0.685002	-4.54146	5.58668e-06	0.000304709
RP5-1007M22.2	11.8329	-3.11019	2.07185	-1.50116	0.133314	0.617847
CAPG	3971.33	-3.10655	0.646529	-4.80496	1.5478e-06	9.81138e-05
GPM6B	2271.21	-3.10426	0.651453	-4.76513	1.88734e-06	0.000117127
CCDC13-AS1	2.33394	-3.10142	4.41623	-0.702277	0.482506	NA
LINC00327	22.7952	-3.10016	1.89064	-1.63974	0.101059	0.540431
GSTM5P1	21.8546	-3.09943	1.58731	-1.95263	0.0508636	0.361111
HIST1H2AC	581.136	-3.09638	0.660421	-4.6885	2.7522e-06	0.000160687
RP11-459D22.2	12.9036	-3.09546	2.24653	-1.37788	0.16824	0.687836
ITGB8	1123.59	-3.09496	0.604395	-5.12075	3.04316e-07	2.31456e-05
PDE1A	4.69788	-3.09416	3.28022	-0.94328	0.345538	NA
MEIS3P2	44.0246	-3.09072	1.1958	-2.58464	0.00974799	0.12376
AC106706.1	3.40196	-3.08894	4.60007	-0.671498	0.501903	NA
RP11-527H14.1	3.40196	-3.08894	4.60007	-0.671498	0.501903	NA
RP11-806K15.1	3.40196	-3.08894	4.60007	-0.671498	0.501903	NA
SVILP1	3.19729	-3.0858	3.87237	-0.796875	0.425524	NA
GNAL	182.729	-3.08164	0.898804	-3.4286	0.000606706	0.0147918
ZMYND15	14.9864	-3.08163	2.08907	-1.47512	0.140181	0.632115
LL22NC03-104C7.1	3.33475	-3.08017	3.90459	-0.788859	0.430194	NA
ASB9P1	15.6654	-3.07916	1.88173	-1.63634	0.101768	0.541863
AC013402.2	6.03821	-3.07767	2.76277	-1.11398	0.265288	NA
CARD16	307.621	-3.07724	0.693235	-4.43895	9.03977e-06	0.000461054
SGCA	54.5744	-3.07352	1.2482	-2.46237	0.0138023	0.156136
IRX6	119.79	-3.07267	1.15251	-2.66608	0.00767414	0.104126
MIR5010	4.25059	-3.07111	3.48308	-0.881724	0.377926	NA
MAATS1	26.7845	-3.07001	1.44448	-2.12534	0.033558	0.278561
ETNPPL	9.01507	-3.06938	2.60066	-1.18023	0.237908	NA
RCBTB2	260.811	-3.06847	0.719627	-4.26397	2.00829e-05	0.000907
SLCO5A1	3.25469	-3.06664	3.89213	-0.787906	0.430752	NA
TTC28	121.333	-3.06631	0.856602	-3.57962	0.000344092	0.0094103
RP11-161D15.3	3.33337	-3.06504	4.66199	-0.657453	0.510889	NA
RP11-80F22.14	3.33337	-3.06504	4.66199	-0.657453	0.510889	NA
SORCS1	668.182	-3.06351	0.739381	-4.14334	3.42287e-05	0.00136522
RP11-361A21.1	2.66688	-3.06184	4.18852	-0.731009	0.464774	NA
AC005546.2	2.25878	-3.05865	4.51118	-0.678015	0.497762	NA
RP11-526I8.2	2.33823	-3.05779	4.40839	-0.693629	0.487915	NA
RP11-395G17.1	3.66279	-3.05637	3.67193	-0.832362	0.405205	NA
DNAJA1P1	6.64758	-3.0557	2.89193	-1.05663	0.29068	NA
GAS7	5579.46	-3.05392	0.812421	-3.75903	0.000170571	0.00527431
RP11-273G15.2	43.3413	-3.05352	1.31213	-2.32714	0.0199576	0.201724
MARCKSL1P1	2.32536	-3.05101	4.44316	-0.686676	0.492287	NA
ONECUT1	25.6351	-3.04989	1.51339	-2.01527	0.0438764	0.32928
NTRK1	3.2876	-3.04951	3.84678	-0.792743	0.427927	NA
ARHGDIG	2.26735	-3.04804	4.54171	-0.67112	0.502144	NA
COBL	177.537	-3.04796	1.27764	-2.38562	0.0170504	0.18154
RENBP	886.325	-3.0473	0.749528	-4.06562	4.79049e-05	0.00180907
AC093620.5	3.12213	-3.04709	4.00719	-0.760406	0.447012	NA
AC007362.3	2.52941	-3.04692	4.32246	-0.704903	0.480871	NA
RP11-222K16.2	4.07517	-3.04502	3.49823	-0.870447	0.384056	NA
CEACAM1	639.388	-3.03955	0.860283	-3.5332	0.000410561	0.0109415
CADPS	770.24	-3.03788	1.00742	-3.0155	0.00256554	0.0463704
LINC00689	3.18934	-3.03559	4.72918	-0.641885	0.520948	NA
SLC12A1	3.18934	-3.03559	4.72918	-0.641885	0.520948	NA
SLC15A3	99.6113	-3.03492	1.01032	-3.00393	0.00266514	0.0475027
MIR212	4.04225	-3.03425	3.52982	-0.859602	0.390008	NA
FBXO2	58.1317	-3.03313	1.07295	-2.82691	0.00469996	0.0728555
CCDC87	3.38786	-3.03187	3.82365	-0.792926	0.427821	NA
LINC00035	9.11318	-3.03153	2.32591	-1.30337	0.192448	NA
PDE7B	130.16	-3.03128	1.40863	-2.15193	0.0314027	0.2663
STXBP6	438.918	-3.03102	0.789275	-3.84025	0.000122907	0.00400443
RP11-21N7.2	4.27202	-3.03048	3.41911	-0.886336	0.375436	NA
AC007099.1	1.04597	-3.02935	4.84317	-0.62549	0.531649	NA
AC009133.15	1.04597	-3.02935	4.84317	-0.62549	0.531649	NA
AC090044.1	1.04597	-3.02935	4.84317	-0.62549	0.531649	NA
IFIT1B	1.04597	-3.02935	4.84317	-0.62549	0.531649	NA
MT3	1.04597	-3.02935	4.84317	-0.62549	0.531649	NA
PTPN5	1.04597	-3.02935	4.84317	-0.62549	0.531649	NA
RP11-12A20.7	1.04597	-3.02935	4.84317	-0.62549	0.531649	NA
RP11-218I7.2	1.04597	-3.02935	4.84317	-0.62549	0.531649	NA
RP11-359I18.5	1.04597	-3.02935	4.84317	-0.62549	0.531649	NA
RP11-392O17.1	1.04597	-3.02935	4.84317	-0.62549	0.531649	NA
RP11-436K8.1	1.04597	-3.02935	4.84317	-0.62549	0.531649	NA
RP11-857B24.5	1.04597	-3.02935	4.84317	-0.62549	0.531649	NA
TRIM61	1.04597	-3.02935	4.84317	-0.62549	0.531649	NA
USP41	1.04597	-3.02935	4.84317	-0.62549	0.531649	NA
TNFRSF10A	24.4702	-3.0293	1.81847	-1.66585	0.0957425	0.523678
RP11-141M1.3	25.007	-3.02833	1.73273	-1.74772	0.0805129	0.475707
TMC3	7.0655	-3.02699	2.77069	-1.0925	0.274611	NA
FTH1P23	37.074	-3.02561	1.32362	-2.28586	0.0222625	0.217281
ARMCX2	69.2353	-3.01901	1.02941	-2.93277	0.0033595	0.0560938
NME5	21.2665	-3.01864	1.63698	-1.84403	0.0651787	0.421442
SDCBPP2	294.159	-3.01445	0.729095	-4.13451	3.55711e-05	0.00140927
APOL3	30.0374	-3.01269	1.52609	-1.97413	0.0483672	0.350539
FAM19A4	3.12503	-3.01247	4.79363	-0.628433	0.52972	NA
RP11-454P7.3	3.12503	-3.01247	4.79363	-0.628433	0.52972	NA
RP4-545K15.5	4.00858	-3.0118	3.58955	-0.839049	0.401442	NA
TPTE2P1	4.00858	-3.0118	3.58955	-0.839049	0.401442	NA
CST1	544.865	-3.01054	0.872432	-3.45074	0.00055905	0.013839
MIA	137.369	-3.00883	0.886896	-3.39254	0.000692479	0.0165644
PRR26	3.2504	-3.00795	3.87822	-0.775599	0.437986	NA
RP11-657O9.1	6.20277	-3.00763	2.92618	-1.02784	0.304027	NA
PLXDC1	15.0344	-3.00733	2.12718	-1.41376	0.157431	0.665922
HSPA6	90.6956	-3.00579	1.11867	-2.68694	0.00721097	0.0995883
FTH1P8	42.7634	-3.00018	1.28328	-2.3379	0.0193925	0.197814
CTD-2547L16.1	9.4692	-2.99923	2.53371	-1.18373	0.23652	NA
AC017035.2	0.841916	-2.99759	4.83883	-0.619487	0.535596	NA
AC090505.6	0.841916	-2.99759	4.83883	-0.619487	0.535596	NA
AC090696.2	0.841916	-2.99759	4.83883	-0.619487	0.535596	NA
AC091814.2	0.841916	-2.99759	4.83883	-0.619487	0.535596	NA
AC116050.1	0.841916	-2.99759	4.83883	-0.619487	0.535596	NA
BEND3P2	0.841916	-2.99759	4.83883	-0.619487	0.535596	NA
CNR1	0.841916	-2.99759	4.83883	-0.619487	0.535596	NA
DIO1	0.841916	-2.99759	4.83883	-0.619487	0.535596	NA
EVX2	0.841916	-2.99759	4.83883	-0.619487	0.535596	NA
FAM150B	0.841916	-2.99759	4.83883	-0.619487	0.535596	NA
FCN3	0.841916	-2.99759	4.83883	-0.619487	0.535596	NA
KB-1043D8.6	0.841916	-2.99759	4.83883	-0.619487	0.535596	NA
KRT23	0.841916	-2.99759	4.83883	-0.619487	0.535596	NA
MIR3671	0.841916	-2.99759	4.83883	-0.619487	0.535596	NA
OSTN-AS1	0.841916	-2.99759	4.83883	-0.619487	0.535596	NA
PCDHAC1	0.841916	-2.99759	4.83883	-0.619487	0.535596	NA
R3HDML	0.841916	-2.99759	4.83883	-0.619487	0.535596	NA
RFC3P1	0.841916	-2.99759	4.83883	-0.619487	0.535596	NA
RP11-123O10.4	0.841916	-2.99759	4.83883	-0.619487	0.535596	NA
RP11-241J12.3	0.841916	-2.99759	4.83883	-0.619487	0.535596	NA
RP11-266K4.1	0.841916	-2.99759	4.83883	-0.619487	0.535596	NA
RP11-386M24.9	0.841916	-2.99759	4.83883	-0.619487	0.535596	NA
RP11-622C24.1	0.841916	-2.99759	4.83883	-0.619487	0.535596	NA
RP11-794P6.1	0.841916	-2.99759	4.83883	-0.619487	0.535596	NA
RPL21P120	0.841916	-2.99759	4.83883	-0.619487	0.535596	NA
SNORA14A	0.841916	-2.99759	4.83883	-0.619487	0.535596	NA
SNORA2B	0.841916	-2.99759	4.83883	-0.619487	0.535596	NA
VTRNA2-1	0.841916	-2.99759	4.83883	-0.619487	0.535596	NA
SORBS2	1339.91	-2.99513	0.787219	-3.8047	0.000141974	0.00453219
LGALS3	9288.67	-2.99463	0.57773	-5.18344	2.17832e-07	1.72603e-05
ST6GALNAC2	1019.48	-2.9937	0.811264	-3.69017	0.000224103	0.00659534
RP11-977G19.12	5.0253	-2.99356	3.26363	-0.91725	0.359012	NA
PARVG	21.5573	-2.99303	1.84653	-1.62089	0.105041	0.551101
RP11-199B17.1	4.89704	-2.99273	3.28803	-0.910188	0.362724	NA
CCDC64	114.025	-2.99261	0.872075	-3.4316	0.000600041	0.0147101
SULT1A1	11.3515	-2.99143	2.54716	-1.17442	0.240227	0.803579
CACHD1	245.393	-2.99139	0.972562	-3.07578	0.00209953	0.0400694
GABRP	10.5762	-2.98989	2.35472	-1.26974	0.204177	NA
CYP2J2	46.4239	-2.98938	1.20648	-2.47777	0.0132205	0.151878
ZNF843	8.41683	-2.989	2.65216	-1.12701	0.259738	NA
RNU6-548P	5.13903	-2.98511	3.17172	-0.941163	0.346621	NA
TNFAIP6	31.943	-2.98267	1.50385	-1.98336	0.0473276	0.346256
TOB1-AS1	5.9981	-2.9819	2.95189	-1.01017	0.312414	NA
RHAG	2.97672	-2.98136	4.80527	-0.620436	0.534971	NA
KIAA1755	673	-2.97934	0.633874	-4.70021	2.59897e-06	0.000154278
SNORD1B	2.45854	-2.97416	4.33267	-0.68645	0.49243	NA
RP11-599J14.2	770.632	-2.96857	0.724415	-4.09788	4.16943e-05	0.0016018
P2RX7	505.37	-2.96474	0.658884	-4.49965	6.80665e-06	0.000359557
SCN3A	13.146	-2.96384	2.56276	-1.1565	0.247476	0.812363
ARPP21	94.3714	-2.96378	1.20985	-2.44972	0.0142968	0.159996
FBXL7	524.94	-2.96235	0.710314	-4.17047	3.0397e-05	0.00125178
INA	11.0168	-2.96146	2.31096	-1.28149	0.200022	0.743964
ESR2	56.0407	-2.96073	1.20571	-2.45559	0.0140653	0.158153
M1AP	5.02102	-2.96048	3.26251	-0.907424	0.364183	NA
TNFSF13B	34.1379	-2.95967	1.57099	-1.88395	0.0595723	0.400966
LINC00189	2.9167	-2.95842	4.87345	-0.607048	0.543819	NA
LINC00693	2.9167	-2.95842	4.87345	-0.607048	0.543819	NA
LINC00951	2.9167	-2.95842	4.87345	-0.607048	0.543819	NA
NFAM1	2.9167	-2.95842	4.87345	-0.607048	0.543819	NA
MIR3911	2.12132	-2.95662	4.60025	-0.642709	0.520413	NA
RAP1GAP	210.715	-2.95424	0.972001	-3.03934	0.00237101	0.043928
CCR7	6.01692	-2.95363	3.03069	-0.974575	0.329771	NA
CD27	6.01692	-2.95363	3.03069	-0.974575	0.329771	NA
HIST1H2BC	60.6068	-2.95203	1.05499	-2.79815	0.00513956	0.0779676
MAN1C1	199.738	-2.95093	0.899331	-3.28125	0.00103349	0.0230819
RASSF2	60.6144	-2.9479	1.10804	-2.66046	0.0078033	0.105324
RP11-396O20.2	2.77204	-2.94378	4.10611	-0.716926	0.47342	NA
EXOC3L2	31.9937	-2.94003	1.82031	-1.61513	0.106283	0.554117
RP1-266L20.2	2.1256	-2.93293	4.59062	-0.638897	0.52289	NA
FTH1P12	15.6015	-2.9268	1.83332	-1.59645	0.110388	0.563496
RP11-450D21.1	2.11703	-2.92505	4.61349	-0.634022	0.526067	NA
FAM167B	212.411	-2.92445	0.798409	-3.66285	0.000249423	0.00721012
LINC00607	21.6111	-2.92336	1.84911	-1.58095	0.113889	0.570397
IGLON5	4.81697	-2.921	3.31689	-0.880646	0.378509	NA
NFATC4	895.761	-2.92045	0.924489	-3.15899	0.00158316	0.0320404
RP5-1109J22.1	3.20095	-2.92038	3.83356	-0.761794	0.446183	NA
RP11-307C12.12	4.81268	-2.91903	3.32099	-0.878965	0.37942	NA
RP11-429O2.1	6.62907	-2.91756	2.91015	-1.00255	0.31608	NA
RP11-439E19.8	2.87093	-2.91723	4.06494	-0.717657	0.472969	NA
MCOLN3	728.523	-2.91577	0.653516	-4.46167	8.13221e-06	0.000420812
RHCG	11.6429	-2.91531	2.3412	-1.24522	0.213051	0.765012
AQP5	2.05045	-2.91277	4.70624	-0.618917	0.535971	NA
RP11-164N3.3	2.05045	-2.91277	4.70624	-0.618917	0.535971	NA
RP11-301L8.2	8.03307	-2.9122	2.70059	-1.07836	0.280873	NA
KIF26A	4.11804	-2.91149	3.55456	-0.819086	0.412737	NA
LRRK2	331.938	-2.91126	0.718103	-4.05409	5.03289e-05	0.00189256
CDH19	627.544	-2.90814	0.650065	-4.47361	7.69108e-06	0.000401497
RP11-1055B8.2	12.175	-2.90294	2.27364	-1.27678	0.20168	0.746531
PPP1R16B	2.70836	-2.90257	4.88055	-0.594723	0.552029	NA
RP11-731J8.2	2.70836	-2.90257	4.88055	-0.594723	0.552029	NA
TRO	504.013	-2.90257	0.763372	-3.8023	0.00014336	0.00456004
WI2-1896O14.1	4.32499	-2.90201	3.46845	-0.836688	0.402768	NA
CYP27A1	2415.2	-2.90182	0.69305	-4.18703	2.82635e-05	0.00117482
RP11-38L15.3	4.28059	-2.89216	3.39319	-0.852342	0.394024	NA
SDCBPP3	360.673	-2.89159	0.6904	-4.18828	2.81074e-05	0.00117108
MLIP	79.7708	-2.8915	1.16259	-2.48711	0.0128785	0.149595
BCMO1	3.84739	-2.89137	3.55568	-0.813171	0.41612	NA
LGI3	1391.18	-2.891	0.811379	-3.56307	0.000366546	0.0099621
LRRC43	6.42073	-2.88927	2.94858	-0.979885	0.327143	NA
CBX3P7	105.301	-2.88885	1.21094	-2.38563	0.0170497	0.18154
AC093901.1	0.846203	-2.88746	4.84355	-0.596145	0.551079	NA
AL022341.1	0.846203	-2.88746	4.84355	-0.596145	0.551079	NA
AMD1P1	0.846203	-2.88746	4.84355	-0.596145	0.551079	NA
C2orf71	0.846203	-2.88746	4.84355	-0.596145	0.551079	NA
CTD-2062F14.2	0.846203	-2.88746	4.84355	-0.596145	0.551079	NA
CTD-2081C10.7	0.846203	-2.88746	4.84355	-0.596145	0.551079	NA
CTD-2201E9.1	0.846203	-2.88746	4.84355	-0.596145	0.551079	NA
ECT2L	0.846203	-2.88746	4.84355	-0.596145	0.551079	NA
ELSPBP1	0.846203	-2.88746	4.84355	-0.596145	0.551079	NA
EMBP1	0.846203	-2.88746	4.84355	-0.596145	0.551079	NA
FAM66A	0.846203	-2.88746	4.84355	-0.596145	0.551079	NA
GUSBP9	0.846203	-2.88746	4.84355	-0.596145	0.551079	NA
LINC00515	0.846203	-2.88746	4.84355	-0.596145	0.551079	NA
MSTN	0.846203	-2.88746	4.84355	-0.596145	0.551079	NA
PIP5K1P2	0.846203	-2.88746	4.84355	-0.596145	0.551079	NA
RN7SL15P	0.846203	-2.88746	4.84355	-0.596145	0.551079	NA
RNY5	0.846203	-2.88746	4.84355	-0.596145	0.551079	NA
RP1-232L24.2	0.846203	-2.88746	4.84355	-0.596145	0.551079	NA
RP11-132M7.3	0.846203	-2.88746	4.84355	-0.596145	0.551079	NA
RP11-134N8.2	0.846203	-2.88746	4.84355	-0.596145	0.551079	NA
RP11-142G1.3	0.846203	-2.88746	4.84355	-0.596145	0.551079	NA
RP11-255M2.1	0.846203	-2.88746	4.84355	-0.596145	0.551079	NA
RP11-27G22.1	0.846203	-2.88746	4.84355	-0.596145	0.551079	NA
RP11-576N17.5	0.846203	-2.88746	4.84355	-0.596145	0.551079	NA
RP11-60H5.1	0.846203	-2.88746	4.84355	-0.596145	0.551079	NA
RP11-655M14.12	0.846203	-2.88746	4.84355	-0.596145	0.551079	NA
RP11-73B8.1	0.846203	-2.88746	4.84355	-0.596145	0.551079	NA
RP11-841C19.4	0.846203	-2.88746	4.84355	-0.596145	0.551079	NA
RP13-313G19.2	0.846203	-2.88746	4.84355	-0.596145	0.551079	NA
RP13-753N3.1	0.846203	-2.88746	4.84355	-0.596145	0.551079	NA
RPS2P6	0.846203	-2.88746	4.84355	-0.596145	0.551079	NA
C10orf90	1182.97	-2.88543	0.771552	-3.73977	0.000184188	0.00565596
MYRIP	28.8355	-2.88268	1.6343	-1.76386	0.0777547	0.466082
C8orf48	43.9366	-2.88176	1.37754	-2.09196	0.0364417	0.292407
DYNC1I1	63.4509	-2.88127	1.11603	-2.58171	0.00983112	0.124637
ACOT11	5.8213	-2.87749	2.80723	-1.02503	0.30535	NA
RP11-558F24.4	70.4891	-2.87683	1.06249	-2.70764	0.00677641	0.0948537
ANGPTL2	91.1014	-2.87654	0.956281	-3.00805	0.0026293	0.0472637
EMR2	26.7757	-2.87352	1.49675	-1.91984	0.0548777	0.381169
ETV7	32.3087	-2.8732	1.69888	-1.69123	0.0907927	0.508674
FAP	172.405	-2.87203	0.831009	-3.45607	0.000548103	0.013587
CA7	78.1207	-2.87113	1.24639	-2.30355	0.0212481	0.210107
SEMA3B	8854.97	-2.86941	0.861503	-3.33071	0.000866261	0.0201247
CCDC146	52.2963	-2.86921	1.20217	-2.38669	0.0170007	0.181422
LYST	4532.79	-2.86918	0.668811	-4.28997	1.78697e-05	0.000832465
HMGN3P1	120.455	-2.8689	0.869582	-3.29917	0.000969702	0.0219531
VAMP8	293.596	-2.86871	0.937425	-3.0602	0.00221186	0.0415432
BCAS1	19.7893	-2.86862	1.65857	-1.72957	0.0837065	0.486161
CTSS	614.361	-2.86856	0.806437	-3.55708	0.000375004	0.0101617
EM:AC006547.7	2.04616	-2.86828	4.69227	-0.611278	0.541015	NA
RP11-624L12.1	2.04616	-2.86828	4.69227	-0.611278	0.541015	NA
SNORD124	2.04616	-2.86828	4.69227	-0.611278	0.541015	NA
RP11-903H12.3	2.55147	-2.86611	4.81591	-0.595134	0.551754	NA
FCGRT	298.297	-2.86295	0.776506	-3.68697	0.00022694	0.00665778
CCR1	69.1239	-2.86221	1.1794	-2.42683	0.0152313	0.16729
RP3-510D11.2	15.137	-2.86143	2.10487	-1.35943	0.17401	0.697022
BHLHE40-AS1	5.63745	-2.86103	3.08809	-0.926472	0.354201	NA
IDI2-AS1	13.2721	-2.85883	1.94373	-1.4708	0.141345	0.634
RAB3A	109.312	-2.85599	0.875927	-3.26053	0.00111204	0.0245493
RP11-834C11.11	3.62986	-2.85556	3.68094	-0.775769	0.437885	NA
IL33	5.10827	-2.85458	3.19465	-0.893553	0.371561	NA
HSPB8	377.661	-2.85432	0.880832	-3.24048	0.00119327	0.0258286
TKTL1	28.9675	-2.85405	1.38954	-2.05395	0.0399809	0.310285
TUBB2B	140.051	-2.85285	0.867311	-3.2893	0.00100436	0.0225366
RP1-34B20.4	7.04145	-2.85231	2.82833	-1.00848	0.313226	NA
CHGA	16.3757	-2.8503	1.82394	-1.56272	0.118119	0.580904
HYAL1	32.2892	-2.84857	1.57866	-1.80443	0.071164	0.442414
ATP8B5P	3.03778	-2.848	3.97745	-0.716038	0.473968	NA
CTB-14A14.2	3.03778	-2.848	3.97745	-0.716038	0.473968	NA
EFCC1	2.12989	-2.84777	4.58387	-0.62126	0.534429	NA
RP13-188A5.1	2.12989	-2.84777	4.58387	-0.62126	0.534429	NA
NMU	3.82106	-2.84313	3.63313	-0.782558	0.433887	NA
RP11-417E7.1	2.52513	-2.8431	4.36583	-0.651217	0.514907	NA
SALL2	115.52	-2.84232	0.907607	-3.13166	0.00173818	0.034664
AP001610.5	2.50003	-2.84219	4.88849	-0.581404	0.560968	NA
GUCY1B3	2.50003	-2.84219	4.88849	-0.581404	0.560968	NA
HLA-T	2.50003	-2.84219	4.88849	-0.581404	0.560968	NA
SYNGR1	977.631	-2.84206	0.639701	-4.44279	8.87991e-06	0.000454206
SPATA41	5.59597	-2.83795	3.11964	-0.909703	0.362979	NA
LZTS1	7006.5	-2.8359	0.686541	-4.1307	3.61653e-05	0.00141929
PRDX2P2	3.20524	-2.83355	3.83091	-0.739653	0.459511	NA
NGFR	5901.89	-2.83272	0.57044	-4.96585	6.84015e-07	4.68748e-05
PEX12P1	2.11274	-2.82927	4.64196	-0.6095	0.542193	NA
PIK3R6	2.11274	-2.82927	4.64196	-0.6095	0.542193	NA
RNY1	2.11274	-2.82927	4.64196	-0.6095	0.542193	NA
RP11-101P17.11	2.11274	-2.82927	4.64196	-0.6095	0.542193	NA
RP11-474O21.5	9.89952	-2.82903	2.45437	-1.15265	0.249052	NA
CDIPT-AS1	7.54336	-2.82427	2.76765	-1.02046	0.307511	NA
MX1	6231.41	-2.82413	0.947887	-2.9794	0.00288817	0.0501586
IL16	445.025	-2.82409	0.970469	-2.91003	0.00361393	0.0593923
RP11-467L13.5	648.397	-2.823	0.765083	-3.68979	0.00022444	0.00659534
TRIM51	43.6154	-2.82171	1.23845	-2.27841	0.0227019	0.219345
LINC00853	6.2352	-2.81729	2.94266	-0.957395	0.338368	NA
PDE4A	247.484	-2.81697	0.767209	-3.67171	0.000240932	0.00702184
DARC	6.25817	-2.816	2.94617	-0.955817	0.339165	NA
ASB9	216.467	-2.8143	0.827921	-3.39925	0.000675721	0.0162292
AC067950.1	5.36756	-2.81195	3.14831	-0.893162	0.371771	NA
ACOX2	16.7858	-2.81169	2.02359	-1.38946	0.164693	0.681067
SAMD5	183.122	-2.81165	0.970796	-2.89623	0.00377672	0.0612174
SRGAP3	88.6906	-2.81091	0.930703	-3.0202	0.00252608	0.0459379
RP11-439E19.10	12.7222	-2.80988	1.97926	-1.41966	0.155706	0.663536
ARHGEF10L	439.248	-2.80932	0.885545	-3.17242	0.00151176	0.0308528
SPON2	2227.88	-2.80832	0.847718	-3.3128	0.000923684	0.0210726
CACNA1E	3.90832	-2.80575	3.60855	-0.777528	0.436847	NA
CSF3	3.90832	-2.80575	3.60855	-0.777528	0.436847	NA
TPPP3	29.0616	-2.80498	1.48685	-1.88653	0.0592232	0.399222
AC005954.3	0.837629	-2.80196	4.85103	-0.577601	0.563534	NA
AC006273.4	0.837629	-2.80196	4.85103	-0.577601	0.563534	NA
AC007193.6	0.837629	-2.80196	4.85103	-0.577601	0.563534	NA
AC104058.1	0.837629	-2.80196	4.85103	-0.577601	0.563534	NA
CLEC4F	0.837629	-2.80196	4.85103	-0.577601	0.563534	NA
CMC4	0.837629	-2.80196	4.85103	-0.577601	0.563534	NA
CTC-339F2.2	0.837629	-2.80196	4.85103	-0.577601	0.563534	NA
CTC-529L17.1	0.837629	-2.80196	4.85103	-0.577601	0.563534	NA
CTD-2145A24.3	0.837629	-2.80196	4.85103	-0.577601	0.563534	NA
CTD-2561B21.4	0.837629	-2.80196	4.85103	-0.577601	0.563534	NA
CYP2A6	0.837629	-2.80196	4.85103	-0.577601	0.563534	NA
DAPL1	0.837629	-2.80196	4.85103	-0.577601	0.563534	NA
DLGAP1-AS5	0.837629	-2.80196	4.85103	-0.577601	0.563534	NA
HGF	0.837629	-2.80196	4.85103	-0.577601	0.563534	NA
HIST1H4K	0.837629	-2.80196	4.85103	-0.577601	0.563534	NA
KRTAP13-2	0.837629	-2.80196	4.85103	-0.577601	0.563534	NA
MT1P3	0.837629	-2.80196	4.85103	-0.577601	0.563534	NA
OVCH1	0.837629	-2.80196	4.85103	-0.577601	0.563534	NA
PCNPP4	0.837629	-2.80196	4.85103	-0.577601	0.563534	NA
RP11-158C21.2	0.837629	-2.80196	4.85103	-0.577601	0.563534	NA
RP11-185E8.1	0.837629	-2.80196	4.85103	-0.577601	0.563534	NA
RP11-219E7.3	0.837629	-2.80196	4.85103	-0.577601	0.563534	NA
RP11-403B2.7	0.837629	-2.80196	4.85103	-0.577601	0.563534	NA
RP11-488I20.9	0.837629	-2.80196	4.85103	-0.577601	0.563534	NA
RP11-568G11.4	0.837629	-2.80196	4.85103	-0.577601	0.563534	NA
RP11-613D13.8	0.837629	-2.80196	4.85103	-0.577601	0.563534	NA
RP3-436N22.3	0.837629	-2.80196	4.85103	-0.577601	0.563534	NA
SDR42E2	0.837629	-2.80196	4.85103	-0.577601	0.563534	NA
SLC28A2	0.837629	-2.80196	4.85103	-0.577601	0.563534	NA
UBE2F-SCLY	0.837629	-2.80196	4.85103	-0.577601	0.563534	NA
HAP1	18.8568	-2.80095	1.72018	-1.62829	0.103464	0.54654
RP11-529E10.7	2.33885	-2.80094	4.82229	-0.580832	0.561354	NA
UBE2U	2.33885	-2.80094	4.82229	-0.580832	0.561354	NA
HLA-DRA	9822.02	-2.79989	0.630207	-4.44281	8.87909e-06	0.000454206
GPNMB	19262.9	-2.79839	0.770763	-3.63068	0.000282675	0.00793976
WDR96	6.5057	-2.79688	2.62592	-1.0651	0.286829	NA
MDGA1	122.988	-2.79444	1.00332	-2.78521	0.00534937	0.0801909
A2M	14837.5	-2.79413	0.62602	-4.46332	8.07003e-06	0.000419207
CTD-2292P10.4	4.61292	-2.79368	3.35935	-0.831613	0.405628	NA
RCSD1	6.50141	-2.79316	2.62608	-1.06362	0.2875	NA
TMOD2	406.807	-2.79275	0.792797	-3.52265	0.000427257	0.0112111
MITF	3340.35	-2.79118	0.677714	-4.11852	3.81321e-05	0.00148422
ART3	14.7306	-2.78915	1.91702	-1.45494	0.145687	0.643553
HLA-DRB1	7935.89	-2.78777	0.674951	-4.13033	3.6224e-05	0.00141929
RP11-210M15.2	6.04984	-2.78471	2.98754	-0.932107	0.351281	NA
GPR173	191.901	-2.78451	1.2121	-2.29725	0.0216042	0.21303
RP11-44F21.4	4.72174	-2.7843	3.32044	-0.838533	0.401731	NA
WNT4	9.3584	-2.78427	2.52215	-1.10393	0.269624	NA
NDUFS5P2	1.91298	-2.78382	4.77419	-0.583097	0.559828	NA
IL10RA	9.48546	-2.78345	2.24822	-1.23807	0.215691	NA
PRODH	36.323	-2.78316	1.38903	-2.00367	0.0451051	0.334687
SLC44A3	60.554	-2.78294	1.12062	-2.4834	0.0130134	0.150243
RP11-63E9.1	6.46006	-2.77703	2.91823	-0.951614	0.341293	NA
CTD-2611K5.5	1.90869	-2.77692	4.78088	-0.580839	0.561349	NA
FAM90A1	2.29169	-2.77631	4.89734	-0.566902	0.570781	NA
RP11-179A7.2	2.29169	-2.77631	4.89734	-0.566902	0.570781	NA
TLR7	2.29169	-2.77631	4.89734	-0.566902	0.570781	NA
CCDC160	3.85535	-2.77548	3.54842	-0.782174	0.434112	NA
AL031663.2	4.39601	-2.77533	3.44159	-0.806409	0.420007	NA
RP11-174O3.4	4.39601	-2.77533	3.44159	-0.806409	0.420007	NA
CCDC114	7.99772	-2.77509	2.40731	-1.15277	0.249003	NA
KAT2B	1624.32	-2.77486	0.59375	-4.67345	2.96185e-06	0.000171237
SLC25A41	6.63459	-2.77359	2.61069	-1.0624	0.288054	NA
RP11-354M1.3	77.1169	-2.77325	1.14943	-2.41271	0.0158346	0.172106
ZDHHC11B	59.4854	-2.77246	1.35539	-2.04551	0.0408048	0.314342
RP11-314C16.1	6.90094	-2.77058	2.57186	-1.07727	0.281361	NA
PLEKHA4	2681.2	-2.77037	0.652294	-4.24712	2.16533e-05	0.000963221
SUCLA2-AS1	3.42215	-2.76888	3.72982	-0.742361	0.457869	NA
RP11-538D16.2	11.342	-2.76805	2.13777	-1.29483	0.19538	0.737561
PRR19	71.2159	-2.76773	1.14906	-2.4087	0.0160096	0.173159
RP1-197B17.3	9.72809	-2.76413	2.22834	-1.24045	0.214811	NA
UST	173.817	-2.76327	1.00059	-2.76164	0.00575115	0.0852063
GPR133	10.9781	-2.76307	2.16246	-1.27774	0.20134	0.746223
NLGN1	492.445	-2.76289	0.816069	-3.3856	0.000710225	0.0168978
RP11-557H15.2	15.4092	-2.76288	1.87433	-1.47407	0.140463	0.632115
TNFRSF19	1193.9	-2.76265	0.834472	-3.31066	0.000930767	0.0211797
AC005281.1	2.82944	-2.76214	4.10169	-0.673415	0.500683	NA
CELF6	2.04187	-2.76159	4.68579	-0.589355	0.555623	NA
GPR18	2.45426	-2.75937	4.33707	-0.636228	0.524628	NA
ATL1	54.185	-2.75771	1.09138	-2.52681	0.0115104	0.138601
CCL5	288.62	-2.75449	1.12904	-2.43967	0.0147006	0.162973
ADRA2B	3.69998	-2.75358	3.68741	-0.746752	0.455213	NA
RAB39B	17.3953	-2.75352	1.7852	-1.54241	0.122973	0.593596
SDCBP	5965.18	-2.75172	0.641816	-4.2874	1.80773e-05	0.000839934
SSC5D	293.285	-2.74597	1.00177	-2.74112	0.0061231	0.0888217
MPPED2	50.2758	-2.74589	1.63108	-1.68348	0.0922816	0.513516
RNF175	3.42153	-2.7454	3.76389	-0.729405	0.465754	NA
ENHO	34.1091	-2.7452	1.54821	-1.77315	0.0762042	0.460888
BEGAIN	73.8308	-2.74366	1.33907	-2.04892	0.0404696	0.312846
ADPRH	114.203	-2.743	0.916504	-2.99289	0.00276349	0.0486116
ID2	277.903	-2.74135	0.703295	-3.89787	9.70424e-05	0.00328704
C5orf58	3.81678	-2.7401	3.62156	-0.756608	0.449285	NA
RP11-80A15.1	2.77571	-2.73934	4.07989	-0.671424	0.50195	NA
MMP19	55.9748	-2.73875	1.41166	-1.94009	0.0523689	0.368601
MKRN3	3.03349	-2.73607	3.96469	-0.690109	0.490126	NA
RAB9B	54.9211	-2.73523	1.09692	-2.49355	0.0126473	0.147654
FSTL4	6.39397	-2.73485	3.00384	-0.91045	0.362585	NA
NACAD	42.3397	-2.73445	1.2455	-2.19547	0.0281302	0.248523
TLE2	48.9749	-2.73118	1.28481	-2.12574	0.0335246	0.278561
CGREF1	247.045	-2.73028	1.08401	-2.51869	0.0117792	0.140692
ADH1C	2.12623	-2.72944	4.82959	-0.565149	0.571973	NA
RP11-374M1.2	2.12623	-2.72944	4.82959	-0.565149	0.571973	NA
RP11-700H6.1	2.12623	-2.72944	4.82959	-0.565149	0.571973	NA
PELI2	245.641	-2.72888	0.976757	-2.79382	0.00520897	0.0787512
HIST1H2BK	334.276	-2.72841	0.679292	-4.01656	5.90547e-05	0.00215645
RP1-118J21.25	4.0643	-2.72811	3.48344	-0.783166	0.43353	NA
CARD14	39.7367	-2.72672	1.23073	-2.21553	0.0267234	0.240158
PTRH1	2.62539	-2.72631	4.2541	-0.640866	0.52161	NA
SV2B	32.8937	-2.72594	1.60654	-1.69678	0.0897374	0.504834
RP11-37L2.1	42.9985	-2.72518	1.31536	-2.07182	0.0382827	0.301856
SYP	234.98	-2.72338	0.769498	-3.53916	0.000401397	0.0107295
RP11-134G8.8	107.278	-2.72277	1.10026	-2.47465	0.0133367	0.152983
CDK18	542.338	-2.72272	0.773788	-3.5187	0.000433675	0.0113362
NAT8	1.84211	-2.72096	4.8005	-0.566808	0.570845	NA
RP11-468H14.2	1.84211	-2.72096	4.8005	-0.566808	0.570845	NA
CLDN18	7.40378	-2.71988	2.7809	-0.978057	0.328046	NA
AC006509.4	1.91727	-2.71911	4.76923	-0.570136	0.568586	NA
DENND1C	1.91727	-2.71911	4.76923	-0.570136	0.568586	NA
SERPINB9	20.6629	-2.71762	1.68458	-1.61323	0.106694	0.55485
RP11-439M11.1	7.15825	-2.71548	2.80854	-0.966863	0.333612	NA
SERINC5	483.452	-2.71425	0.651041	-4.16909	3.0582e-05	0.00125358
LRRC32	15.4154	-2.71408	2.09945	-1.29276	0.196095	0.737612
FAAH	17.5357	-2.71288	1.80175	-1.50569	0.132147	0.615593
DAAM2	2541.77	-2.71153	0.859153	-3.15605	0.00159921	0.0322916
MPV17L	3.40439	-2.7114	3.8182	-0.710124	0.477627	NA
BRSK2	134.215	-2.70837	0.835191	-3.24281	0.00118356	0.0257439
AC104655.3	10.5202	-2.70738	2.39131	-1.13217	0.257562	NA
CEBPA-AS1	3.40868	-2.70585	3.81331	-0.709581	0.477964	NA
GCNT3	14.033	-2.705	1.98934	-1.35974	0.173911	0.69685
GLULP4	18.5392	-2.7043	1.73984	-1.55434	0.120103	0.586439
KCNC3	72.9704	-2.70322	1.10948	-2.43647	0.0148316	0.164016
THEMIS2	557.677	-2.7022	0.717077	-3.76835	0.00016433	0.00511702
RP4-792G4.2	97.4131	-2.70216	0.906029	-2.98242	0.0028598	0.0497858
RP11-271K11.1	3.20158	-2.702	3.88964	-0.694664	0.487266	NA
RP3-450M14.1	5.58938	-2.70055	3.04963	-0.885534	0.375869	NA
IL2RG	3.20953	-2.70027	3.83016	-0.705001	0.480809	NA
TPPP	129.435	-2.70001	1.06978	-2.52389	0.0116064	0.139299
NDN	14.4606	-2.69649	1.8719	-1.44051	0.149724	0.651007
FRG2C	2.08336	-2.69633	4.89817	-0.550477	0.581992	NA
PON3	2.08336	-2.69633	4.89817	-0.550477	0.581992	NA
TRGV5P	2.08336	-2.69633	4.89817	-0.550477	0.581992	NA
ARHGAP15	31.7805	-2.69605	1.49196	-1.80706	0.0707533	0.441561
ZNF648	13.3864	-2.6955	2.22407	-1.21197	0.225525	0.781346
RP1-169I5.4	1.90441	-2.69526	4.78988	-0.562699	0.57364	NA
SH3GL2	129.289	-2.69441	0.98378	-2.73883	0.00616579	0.0889729
CHAD	11.6288	-2.69389	2.13861	-1.25965	0.207797	0.758586
RP3-395M20.7	35.2439	-2.69287	1.32025	-2.03967	0.041383	0.316461
GAPDHP69	8.41404	-2.68897	2.61712	-1.02745	0.304208	NA
TLL2	4.5134	-2.68553	3.37445	-0.795842	0.426124	NA
RP11-726G1.1	118.157	-2.68474	0.870411	-3.08445	0.00203926	0.0392569
KIT	62.6964	-2.6846	1.10971	-2.4192	0.0155548	0.169687
STK32A	387.91	-2.68318	0.880027	-3.04897	0.00229625	0.0428727
DYDC2	5.9797	-2.68293	3.00785	-0.891978	0.372405	NA
POPDC2	8.0386	-2.68073	2.40889	-1.11285	0.265775	NA
RP11-557H15.3	7.17539	-2.67894	2.80867	-0.953809	0.34018	NA
HLA-F-AS1	116.183	-2.67683	0.855149	-3.13025	0.00174655	0.0347919
RP11-66B24.1	5.79144	-2.6746	3.06554	-0.872471	0.382952	NA
EFCAB6	3.85168	-2.67399	3.55933	-0.751264	0.452494	NA
CAPN8	2.13418	-2.67273	4.58134	-0.583394	0.559628	NA
HIST2H2BE	420.094	-2.6726	0.668052	-4.00059	6.31845e-05	0.00227477
HOGA1	40.3829	-2.67192	1.29124	-2.06928	0.0385202	0.303057
RP11-305E17.6	3.85963	-2.67184	3.53636	-0.755534	0.449929	NA
SEPP1	23.4399	-2.67172	1.64863	-1.62057	0.10511	0.551135
AC105053.4	6.3964	-2.66974	2.94168	-0.907557	0.364112	NA
RP11-445H22.4	9.45546	-2.66719	2.26216	-1.17905	0.23838	NA
MAP1LC3C	2.24592	-2.66705	4.50104	-0.592542	0.553488	NA
RP11-244B22.3	2.24592	-2.66705	4.50104	-0.592542	0.553488	NA
RP11-809C18.3	2.24592	-2.66705	4.50104	-0.592542	0.553488	NA
TCN1	195.453	-2.66612	0.752804	-3.54159	0.000397719	0.0106956
USP18	273.622	-2.6661	1.00696	-2.64768	0.00810466	0.108532
EPHA3	41.2694	-2.66381	1.34847	-1.97543	0.0482192	0.350038
IFIT2	533.798	-2.66288	0.776389	-3.42983	0.000603962	0.0147813
HSPA12A	565.649	-2.65989	0.819448	-3.24596	0.00117056	0.0255237
PHACTR1	809.723	-2.65989	0.616076	-4.31747	1.57828e-05	0.000750059
CHRNA1	44.0795	-2.65523	1.43654	-1.84835	0.0645515	0.419525
TMSB15A	21.499	-2.65517	1.56666	-1.6948	0.0901141	0.506314
CXCL1	1992.69	-2.65339	0.643149	-4.12562	3.69739e-05	0.00144548
AC005740.6	2.62968	-2.65339	4.2604	-0.622803	0.533414	NA
TEKT5	2.62968	-2.65339	4.2604	-0.622803	0.533414	NA
AC093107.7	1.8464	-2.6533	4.80913	-0.551721	0.58114	NA
FMR1-IT1	1.8464	-2.6533	4.80913	-0.551721	0.58114	NA
STOX2	79.9757	-2.65203	1.20091	-2.20835	0.0272201	0.243023
PRDX3P3	2.5588	-2.65185	4.24663	-0.624461	0.532325	NA
ERBB3	4774.38	-2.64759	0.851512	-3.10929	0.00187539	0.0367398
DNAJA1P2	3.23754	-2.64638	3.84039	-0.689092	0.490766	NA
RP11-320G24.1	21.0796	-2.64601	1.9996	-1.32327	0.185746	0.721874
DTX1	78.5779	-2.64485	1.43883	-1.8382	0.0660328	0.425052
PCDH9	104.197	-2.64456	0.890079	-2.97115	0.00296686	0.0508181
KCP	312.289	-2.64301	0.847505	-3.11858	0.00181726	0.0358782
LY96	63.9787	-2.6412	1.04792	-2.52041	0.0117217	0.140289
RP11-154D3.1	6.4434	-2.64116	2.64788	-0.997461	0.318541	NA
LINC00987	3.28331	-2.63931	3.86731	-0.682466	0.494944	NA
RP13-735L24.1	443.34	-2.63863	0.807344	-3.26828	0.00108201	0.0240234
S100A11P2	63.0574	-2.63841	1.12713	-2.34083	0.0192411	0.196496
CTD-2017C7.2	3.4301	-2.63829	3.73272	-0.706799	0.479691	NA
ASAH1	6955.39	-2.63608	0.605038	-4.35688	1.31928e-05	0.000645066
AP3B2	160.233	-2.63588	1.08519	-2.42897	0.0151418	0.16672
PZP	28.8202	-2.63527	1.60614	-1.64075	0.100849	0.539949
AIFM3	69.7144	-2.63522	1.07982	-2.44042	0.0146702	0.162867
TGFBR3	327.528	-2.63368	0.81528	-3.2304	0.00123617	0.0265627
SH2D4A	7.30475	-2.63364	2.52826	-1.04168	0.297561	NA
KCNE2	4.51769	-2.63279	3.36193	-0.783117	0.433558	NA
RP11-29H23.5	4.51769	-2.63279	3.36193	-0.783117	0.433558	NA
CRHBP	4.36724	-2.63252	3.11756	-0.844416	0.398437	NA
CXCL11	22.6995	-2.63235	2.01545	-1.30608	0.191525	0.730558
LAD1	46.2913	-2.63183	1.33079	-1.97765	0.0479682	0.348929
ERP27	2.10846	-2.63119	4.68629	-0.561466	0.57448	NA
HENMT1	21.6196	-2.63011	1.86659	-1.40905	0.158821	0.667988
RP11-100G15.7	4.96239	-2.62577	3.27645	-0.801407	0.422896	NA
HMGB3P22	1.83354	-2.62504	4.79066	-0.54795	0.583727	NA
MYT1	1.83354	-2.62504	4.79066	-0.54795	0.583727	NA
ARHGEF6	188.892	-2.62192	1.05348	-2.48882	0.0128167	0.148974
INTS4L1	10.6113	-2.62157	2.42257	-1.08215	0.279188	NA
KCNN3	41.0126	-2.61938	1.45325	-1.80243	0.0714773	0.443019
GLDCP1	128.672	-2.61854	0.914491	-2.86339	0.00419137	0.0667797
UTS2B	7.81511	-2.6161	2.43803	-1.07304	0.283254	NA
CLCN4	89.5045	-2.61528	1.23965	-2.10969	0.034885	0.28494
RHD	3.4001	-2.61244	3.80493	-0.686593	0.492339	NA
TBXA2R	87.9397	-2.61187	1.21054	-2.1576	0.0309592	0.26418
ESRP1	221.974	-2.61115	0.728388	-3.58484	0.000337289	0.00926708
CTC-548K16.1	1.87502	-2.60805	4.89918	-0.532344	0.594488	NA
GABRB1	1.87502	-2.60805	4.89918	-0.532344	0.594488	NA
KRT8P45	1.87502	-2.60805	4.89918	-0.532344	0.594488	NA
RP11-193H5.1	1.87502	-2.60805	4.89918	-0.532344	0.594488	NA
RP11-288L9.1	1.87502	-2.60805	4.89918	-0.532344	0.594488	NA
SPRR2E	1.87502	-2.60805	4.89918	-0.532344	0.594488	NA
SHC2	32.5758	-2.60793	1.39873	-1.86451	0.0622508	0.411183
ADCY2	152.828	-2.60522	0.945312	-2.75593	0.00585249	0.0860159
UNC13A	152.869	-2.60459	0.806432	-3.22977	0.0012389	0.0265851
FBLN5	277.517	-2.60415	1.02158	-2.54913	0.0107992	0.132371
HIST1H4H	63.7131	-2.60354	1.07383	-2.42454	0.0153278	0.167831
ALX4	31.8843	-2.59956	1.67666	-1.55044	0.121035	0.588884
AC011242.5	4.70459	-2.59888	3.3176	-0.783361	0.433415	NA
CPN1	44.8103	-2.59801	1.25845	-2.06446	0.0389744	0.305681
RP11-7F17.3	30.152	-2.59665	1.51084	-1.71867	0.0856736	0.492372
RP11-621L6.2	1.70036	-2.59574	4.7815	-0.542872	0.587218	NA
RP11-854K16.2	1.70036	-2.59574	4.7815	-0.542872	0.587218	NA
CRISPLD1	144.157	-2.59388	0.880094	-2.94728	0.00320583	0.0538319
TUBB3P1	120.933	-2.5928	0.844615	-3.0698	0.00214204	0.0406187
ITPKB	5419.06	-2.59224	0.813049	-3.1883	0.00143112	0.0295017
TRIM2	1979.03	-2.59107	0.612507	-4.23027	2.33416e-05	0.00101744
CDKN1C	97.8242	-2.58904	1.13658	-2.27792	0.0227315	0.219511
RP11-309L24.4	9.27023	-2.58875	2.51005	-1.03136	0.302374	NA
ACSBG1	60.4592	-2.58824	1.0961	-2.36131	0.0182105	0.189238
RP11-69L16.3	44.1184	-2.58791	1.20642	-2.14511	0.0319443	0.269734
PLAGL1	24.1337	-2.5857	1.97229	-1.31102	0.189852	0.728578
RAB38	1376.58	-2.58537	0.608214	-4.25076	2.13048e-05	0.000950098
LRAT	165.677	-2.58523	0.896828	-2.88264	0.00394361	0.0634589
CD70	105.155	-2.58337	1.20198	-2.14927	0.0316134	0.267448
PCSK2	314.148	-2.58326	0.917684	-2.81497	0.00487813	0.0749066
MFSD12	40524.1	-2.5801	0.739849	-3.48734	0.000487858	0.01237
HSPA8P7	106.826	-2.57985	0.971357	-2.65593	0.00790911	0.106106
AC003682.17	6.48087	-2.57969	2.91343	-0.885448	0.375915	NA
RP1-28H20.3	2.55023	-2.57795	4.29755	-0.599866	0.548595	NA
RP11-182J1.14	2.55023	-2.57795	4.29755	-0.599866	0.548595	NA
ABCA12	11.798	-2.57777	2.02774	-1.27126	0.203638	0.750803
KCNA4	3.07498	-2.5762	3.97081	-0.648786	0.516477	NA
EPSTI1	164.564	-2.57612	0.926076	-2.78175	0.00540659	0.0809119
CTD-2235C13.3	4.97525	-2.57582	3.25324	-0.791769	0.428495	NA
RPL36AP45	4.74255	-2.57504	3.31508	-0.776767	0.437296	NA
SDC3	8534.8	-2.57454	0.839894	-3.06531	0.00217445	0.0409271
RP11-352E6.2	3.65068	-2.57036	3.67281	-0.699833	0.484032	NA
DDX25	24.4398	-2.57002	1.64309	-1.56414	0.117784	0.580609
TBC1D29	4.82678	-2.56783	3.02104	-0.849984	0.395334	NA
RP5-836N10.1	4.1791	-2.56654	3.49954	-0.733395	0.463318	NA
FAM198B	361.347	-2.56608	0.731169	-3.50956	0.000448842	0.0116469
GPR19	144.108	-2.56433	0.853639	-3.004	0.00266456	0.0475027
LOXL4	89.4007	-2.56385	1.07867	-2.37686	0.0174607	0.18425
ATP5F1P3	1.70464	-2.56353	4.77518	-0.536846	0.591374	NA
PKMP3	1.70464	-2.56353	4.77518	-0.536846	0.591374	NA
PAQR8	619.875	-2.56276	0.784072	-3.26853	0.00108107	0.0240234
USP51	62.6175	-2.56264	1.10429	-2.32062	0.0203075	0.204214
ACTBP1	2.03758	-2.56255	4.68984	-0.546405	0.584788	NA
LINC00365	2.03758	-2.56255	4.68984	-0.546405	0.584788	NA
SPIN2A	2.03758	-2.56255	4.68984	-0.546405	0.584788	NA
KCNJ16	1.70098	-2.56158	4.84812	-0.528365	0.597246	NA
RP11-174E22.2	4.36295	-2.5607	3.12151	-0.820342	0.412021	NA
RP11-667M19.4	6.48025	-2.5603	2.91048	-0.879684	0.379031	NA
CAND2	86.4225	-2.5602	1.0315	-2.48203	0.0130636	0.150465
HIST1H2BL	3.21748	-2.55915	3.83834	-0.666735	0.504941	NA
RP11-881M11.2	3.21748	-2.55915	3.83834	-0.666735	0.504941	NA
CTSE	7.41788	-2.55861	2.48814	-1.02832	0.303799	NA
HIST1H3F	1.92155	-2.55828	4.76652	-0.536719	0.591462	NA
IGLVIVOR22-1	1.92155	-2.55828	4.76652	-0.536719	0.591462	NA
RP11-367J11.3	1.92155	-2.55828	4.76652	-0.536719	0.591462	NA
STAC2	5.99549	-2.55774	3.00978	-0.849811	0.39543	NA
C19orf71	2458.25	-2.55768	0.795786	-3.21403	0.00130887	0.0275905
RARRES3	78.69	-2.55749	0.966989	-2.6448	0.00817403	0.109083
HSPA1B	625.949	-2.55659	0.699765	-3.6535	0.00025869	0.0074176
OMG	36.9933	-2.55601	1.32949	-1.92256	0.0545359	0.380188
RTN1	4.77533	-2.55538	3.02317	-0.845265	0.397963	NA
TIMP1	3472.98	-2.55297	0.610896	-4.17906	2.92721e-05	0.00121107
HIST1H3E	11.3404	-2.5515	2.04606	-1.24703	0.212387	0.764219
APOC1	416.463	-2.55023	0.749201	-3.40394	0.000664222	0.0159963
RP11-231L11.3	2.41277	-2.54867	4.40018	-0.57922	0.562441	NA
SLCO1C1	2.41277	-2.54867	4.40018	-0.57922	0.562441	NA
AC005152.3	0.633581	-2.54687	4.85823	-0.52424	0.600112	NA
AC079199.2	0.633581	-2.54687	4.85823	-0.52424	0.600112	NA
AC105396.3	0.633581	-2.54687	4.85823	-0.52424	0.600112	NA
ACTBP14	0.633581	-2.54687	4.85823	-0.52424	0.600112	NA
AL161772.1	0.633581	-2.54687	4.85823	-0.52424	0.600112	NA
AP001604.3	0.633581	-2.54687	4.85823	-0.52424	0.600112	NA
ATP5G1P8	0.633581	-2.54687	4.85823	-0.52424	0.600112	NA
C9orf92	0.633581	-2.54687	4.85823	-0.52424	0.600112	NA
CLIC5	0.633581	-2.54687	4.85823	-0.52424	0.600112	NA
CMA1	0.633581	-2.54687	4.85823	-0.52424	0.600112	NA
CTC-459F4.5	0.633581	-2.54687	4.85823	-0.52424	0.600112	NA
FKBP1AP2	0.633581	-2.54687	4.85823	-0.52424	0.600112	NA
HIST3H3	0.633581	-2.54687	4.85823	-0.52424	0.600112	NA
HMGB1P26	0.633581	-2.54687	4.85823	-0.52424	0.600112	NA
LINC00283	0.633581	-2.54687	4.85823	-0.52424	0.600112	NA
MIR3178	0.633581	-2.54687	4.85823	-0.52424	0.600112	NA
MMP21	0.633581	-2.54687	4.85823	-0.52424	0.600112	NA
MYOC	0.633581	-2.54687	4.85823	-0.52424	0.600112	NA
RN7SL219P	0.633581	-2.54687	4.85823	-0.52424	0.600112	NA
RN7SL258P	0.633581	-2.54687	4.85823	-0.52424	0.600112	NA
RNU6-312P	0.633581	-2.54687	4.85823	-0.52424	0.600112	NA
RNU6-720P	0.633581	-2.54687	4.85823	-0.52424	0.600112	NA
RNU7-123P	0.633581	-2.54687	4.85823	-0.52424	0.600112	NA
ROBO2P1	0.633581	-2.54687	4.85823	-0.52424	0.600112	NA
RP1-127B20.4	0.633581	-2.54687	4.85823	-0.52424	0.600112	NA
RP1-137D17.1	0.633581	-2.54687	4.85823	-0.52424	0.600112	NA
RP11-110A12.2	0.633581	-2.54687	4.85823	-0.52424	0.600112	NA
RP11-147L13.7	0.633581	-2.54687	4.85823	-0.52424	0.600112	NA
RP11-158I23.1	0.633581	-2.54687	4.85823	-0.52424	0.600112	NA
RP11-166B2.7	0.633581	-2.54687	4.85823	-0.52424	0.600112	NA
RP11-180M15.3	0.633581	-2.54687	4.85823	-0.52424	0.600112	NA
RP11-209A2.1	0.633581	-2.54687	4.85823	-0.52424	0.600112	NA
RP11-214N15.5	0.633581	-2.54687	4.85823	-0.52424	0.600112	NA
RP11-214O14.1	0.633581	-2.54687	4.85823	-0.52424	0.600112	NA
RP11-253M7.4	0.633581	-2.54687	4.85823	-0.52424	0.600112	NA
RP11-318G21.3	0.633581	-2.54687	4.85823	-0.52424	0.600112	NA
RP11-328M4.3	0.633581	-2.54687	4.85823	-0.52424	0.600112	NA
RP11-332H21.2	0.633581	-2.54687	4.85823	-0.52424	0.600112	NA
RP11-420G6.4	0.633581	-2.54687	4.85823	-0.52424	0.600112	NA
RP11-431N15.2	0.633581	-2.54687	4.85823	-0.52424	0.600112	NA
RP11-435F17.1	0.633581	-2.54687	4.85823	-0.52424	0.600112	NA
RP11-487E1.1	0.633581	-2.54687	4.85823	-0.52424	0.600112	NA
RP11-490H24.5	0.633581	-2.54687	4.85823	-0.52424	0.600112	NA
RP11-556H2.3	0.633581	-2.54687	4.85823	-0.52424	0.600112	NA
RP11-58B17.2	0.633581	-2.54687	4.85823	-0.52424	0.600112	NA
RP11-80F22.2	0.633581	-2.54687	4.85823	-0.52424	0.600112	NA
RP11-884K10.6	0.633581	-2.54687	4.85823	-0.52424	0.600112	NA
RP4-576H24.2	0.633581	-2.54687	4.85823	-0.52424	0.600112	NA
RP4-738P15.1	0.633581	-2.54687	4.85823	-0.52424	0.600112	NA
RP4-739H11.3	0.633581	-2.54687	4.85823	-0.52424	0.600112	NA
RP5-850E9.3	0.633581	-2.54687	4.85823	-0.52424	0.600112	NA
RP5-875H18.4	0.633581	-2.54687	4.85823	-0.52424	0.600112	NA
RPS2P2	0.633581	-2.54687	4.85823	-0.52424	0.600112	NA
RPS4XP10	0.633581	-2.54687	4.85823	-0.52424	0.600112	NA
SLFN12L	0.633581	-2.54687	4.85823	-0.52424	0.600112	NA
TESC	0.633581	-2.54687	4.85823	-0.52424	0.600112	NA
TRH	0.633581	-2.54687	4.85823	-0.52424	0.600112	NA
TUBBP2	0.633581	-2.54687	4.85823	-0.52424	0.600112	NA
CA8	447.095	-2.5468	0.76382	-3.33429	0.000855174	0.0198932
PLB1	20.0732	-2.54679	1.65346	-1.54028	0.123492	0.594806
PIK3R3	311.262	-2.54431	0.684098	-3.71922	0.000199838	0.00604245
C1orf21	1156	-2.54398	0.644479	-3.94734	7.90257e-05	0.00275565
LPAR6	160.39	-2.54169	0.879325	-2.8905	0.00384626	0.0621742
TSPY26P	17.4483	-2.54123	1.75731	-1.44609	0.148152	0.648151
KCTD12	215.691	-2.54054	0.816472	-3.11161	0.00186069	0.036573
SCML4	41.0618	-2.53848	1.47903	-1.71632	0.0861042	0.493809
SERPINI1	55.6647	-2.5361	1.15979	-2.18668	0.0287659	0.252256
AC053503.4	1.69607	-2.5355	4.79066	-0.52926	0.596625	NA
MYBPC1	1.69607	-2.5355	4.79066	-0.52926	0.596625	NA
RP11-113D6.10	1.69607	-2.5355	4.79066	-0.52926	0.596625	NA
HLA-DMB	493.767	-2.53511	0.806349	-3.14394	0.00166688	0.0333546
RP11-342M1.7	32.7108	-2.53425	1.35513	-1.87012	0.0614669	0.407938
AC012318.3	20.3007	-2.53165	1.63397	-1.54938	0.12129	0.58948
TMC6	500.37	-2.53145	0.717141	-3.52992	0.000415691	0.0110121
HMGN1P4	6.93059	-2.53068	2.85774	-0.885552	0.375859	NA
GPR56	6038.39	-2.52852	0.733864	-3.44549	0.000570026	0.0140085
MUC5B	103.431	-2.52807	1.03082	-2.45249	0.0141873	0.159071
CDK20	122.805	-2.52769	1.20376	-2.09983	0.0357438	0.288795
GZMB	8.01716	-2.52453	2.41022	-1.04743	0.294902	NA
RP5-1029K10.2	13.17	-2.52395	2.21063	-1.14173	0.253566	0.820078
RP4-668G5.1	5.39605	-2.5225	2.90091	-0.869553	0.384545	NA
ATP6V0A4	53.6575	-2.52249	1.49088	-1.69195	0.0906561	0.508069
TMEM220	66.9931	-2.52209	1.01209	-2.49195	0.0127043	0.148153
RP11-340F14.5	87.2703	-2.52087	0.979475	-2.57369	0.010062	0.12675
RP11-731J8.1	15.6332	-2.51882	2.08854	-1.20602	0.227809	0.785429
RP5-933K21.3	4.3014	-2.51806	3.38485	-0.743921	0.456924	NA
PCYT1B	42.838	-2.51768	1.19174	-2.1126	0.0346349	0.284074
VAMP5	489.503	-2.51731	0.657246	-3.83009	0.000128094	0.00414881
CFB	270.137	-2.5153	0.778536	-3.23081	0.0012344	0.0265568
MBP	4821.14	-2.51469	0.636871	-3.9485	7.86412e-05	0.00274764
RP11-567G11.1	4.8384	-2.51434	3.30567	-0.760614	0.446887	NA
SLC16A10	67.3654	-2.51315	1.05261	-2.38755	0.0169612	0.181134
PPP1R36	5.67664	-2.51187	2.77276	-0.905909	0.364984	NA
PAG1	1572.8	-2.51108	0.7872	-3.18989	0.00142326	0.0294592
SMPDL3A	134.343	-2.51013	0.899938	-2.78923	0.00528342	0.0795381
DPEP3	1.66669	-2.50951	4.90041	-0.512103	0.608579	NA
HAO2	1.66669	-2.50951	4.90041	-0.512103	0.608579	NA
LRRTM1	1.66669	-2.50951	4.90041	-0.512103	0.608579	NA
MRO	1.66669	-2.50951	4.90041	-0.512103	0.608579	NA
MS4A14	1.66669	-2.50951	4.90041	-0.512103	0.608579	NA
RP11-390F4.3	1.66669	-2.50951	4.90041	-0.512103	0.608579	NA
RP11-402L6.1	1.66669	-2.50951	4.90041	-0.512103	0.608579	NA
RP11-5P4.1	1.66669	-2.50951	4.90041	-0.512103	0.608579	NA
RP11-78H24.1	1.66669	-2.50951	4.90041	-0.512103	0.608579	NA
SLC38A11	1.66669	-2.50951	4.90041	-0.512103	0.608579	NA
TMEM30B	1.66669	-2.50951	4.90041	-0.512103	0.608579	NA
MMP10	13.3293	-2.50849	2.13172	-1.17674	0.239298	0.803153
CHRNB4	2.86664	-2.50825	4.08549	-0.613942	0.539254	NA
MDGA2	158.704	-2.50777	0.904719	-2.77188	0.00557335	0.0827794
HSPA8P8	480.165	-2.50662	0.74697	-3.35571	0.000791603	0.0184871
HSPB1P2	457.166	-2.5066	0.675159	-3.71261	0.000205136	0.00612957
DACT3	116.944	-2.50487	1.15277	-2.17293	0.0297859	0.25814
GPM6A	1021.91	-2.50476	1.01888	-2.45834	0.0139581	0.157496
KIAA1210	1.62949	-2.50402	4.80281	-0.521365	0.602113	NA
RP11-809C18.1	1.62949	-2.50402	4.80281	-0.521365	0.602113	NA
SLC5A8	13.2248	-2.50387	2.45306	-1.02071	0.307392	0.873362
EFR3B	156.776	-2.50307	0.929398	-2.69322	0.00707657	0.0983269
AC010894.5	1.90012	-2.5026	4.80354	-0.520991	0.602373	NA
CSPG4P5	1.90012	-2.5026	4.80354	-0.520991	0.602373	NA
AC008746.5	2.34618	-2.50184	4.41549	-0.566606	0.570982	NA
ACP5	1067.41	-2.49724	0.62609	-3.98863	6.6455e-05	0.00237804
FBLN7	5.26226	-2.49623	3.14453	-0.793832	0.427293	NA
RP5-1086K13.1	38.0412	-2.49435	1.30943	-1.90491	0.0567914	0.388767
FKBP1B	40.3584	-2.49293	1.21306	-2.05507	0.0398727	0.309987
AC005281.2	0.629294	-2.49275	4.86397	-0.512492	0.608307	NA
AC006262.4	0.629294	-2.49275	4.86397	-0.512492	0.608307	NA
AC013262.1	0.629294	-2.49275	4.86397	-0.512492	0.608307	NA
AC026150.5	0.629294	-2.49275	4.86397	-0.512492	0.608307	NA
AC034110.1	0.629294	-2.49275	4.86397	-0.512492	0.608307	NA
AC097713.2	0.629294	-2.49275	4.86397	-0.512492	0.608307	NA
AC109826.1	0.629294	-2.49275	4.86397	-0.512492	0.608307	NA
AC141928.1	0.629294	-2.49275	4.86397	-0.512492	0.608307	NA
AGBL1	0.629294	-2.49275	4.86397	-0.512492	0.608307	NA
AL596330.1	0.629294	-2.49275	4.86397	-0.512492	0.608307	NA
AP000320.6	0.629294	-2.49275	4.86397	-0.512492	0.608307	NA
ARHGAP8	0.629294	-2.49275	4.86397	-0.512492	0.608307	NA
C17orf78	0.629294	-2.49275	4.86397	-0.512492	0.608307	NA
C20orf201	0.629294	-2.49275	4.86397	-0.512492	0.608307	NA
CBFA2T3	0.629294	-2.49275	4.86397	-0.512492	0.608307	NA
CCNI2	0.629294	-2.49275	4.86397	-0.512492	0.608307	NA
CHL1-AS1	0.629294	-2.49275	4.86397	-0.512492	0.608307	NA
CKM	0.629294	-2.49275	4.86397	-0.512492	0.608307	NA
CLEC12A	0.629294	-2.49275	4.86397	-0.512492	0.608307	NA
CTB-131B5.2	0.629294	-2.49275	4.86397	-0.512492	0.608307	NA
CTD-2201G3.1	0.629294	-2.49275	4.86397	-0.512492	0.608307	NA
CTD-3162L10.5	0.629294	-2.49275	4.86397	-0.512492	0.608307	NA
DDX10P1	0.629294	-2.49275	4.86397	-0.512492	0.608307	NA
DDX39AP1	0.629294	-2.49275	4.86397	-0.512492	0.608307	NA
DPEP1	0.629294	-2.49275	4.86397	-0.512492	0.608307	NA
FFAR1	0.629294	-2.49275	4.86397	-0.512492	0.608307	NA
FFAR2	0.629294	-2.49275	4.86397	-0.512492	0.608307	NA
FKBP6	0.629294	-2.49275	4.86397	-0.512492	0.608307	NA
FTH1P25	0.629294	-2.49275	4.86397	-0.512492	0.608307	NA
HIST1H2APS3	0.629294	-2.49275	4.86397	-0.512492	0.608307	NA
HIST1H2BM	0.629294	-2.49275	4.86397	-0.512492	0.608307	NA
HS1BP3-IT1	0.629294	-2.49275	4.86397	-0.512492	0.608307	NA
IL4	0.629294	-2.49275	4.86397	-0.512492	0.608307	NA
KNG1	0.629294	-2.49275	4.86397	-0.512492	0.608307	NA
LINC00303	0.629294	-2.49275	4.86397	-0.512492	0.608307	NA
MAMDC2-AS1	0.629294	-2.49275	4.86397	-0.512492	0.608307	NA
MIR4263	0.629294	-2.49275	4.86397	-0.512492	0.608307	NA
MIR4530	0.629294	-2.49275	4.86397	-0.512492	0.608307	NA
NDUFB4P1	0.629294	-2.49275	4.86397	-0.512492	0.608307	NA
NUCB1-AS1	0.629294	-2.49275	4.86397	-0.512492	0.608307	NA
OR2A9P	0.629294	-2.49275	4.86397	-0.512492	0.608307	NA
OR5J2	0.629294	-2.49275	4.86397	-0.512492	0.608307	NA
OR7E161P	0.629294	-2.49275	4.86397	-0.512492	0.608307	NA
PALMD	0.629294	-2.49275	4.86397	-0.512492	0.608307	NA
PCCA-AS1	0.629294	-2.49275	4.86397	-0.512492	0.608307	NA
PLA2G1B	0.629294	-2.49275	4.86397	-0.512492	0.608307	NA
PLVAP	0.629294	-2.49275	4.86397	-0.512492	0.608307	NA
PRRX2	0.629294	-2.49275	4.86397	-0.512492	0.608307	NA
RN7SKP292	0.629294	-2.49275	4.86397	-0.512492	0.608307	NA
RN7SL273P	0.629294	-2.49275	4.86397	-0.512492	0.608307	NA
RNU4-78P	0.629294	-2.49275	4.86397	-0.512492	0.608307	NA
RNY1P4	0.629294	-2.49275	4.86397	-0.512492	0.608307	NA
RP1-159A19.4	0.629294	-2.49275	4.86397	-0.512492	0.608307	NA
RP11-1079K10.5	0.629294	-2.49275	4.86397	-0.512492	0.608307	NA
RP11-146E23.2	0.629294	-2.49275	4.86397	-0.512492	0.608307	NA
RP11-167H9.4	0.629294	-2.49275	4.86397	-0.512492	0.608307	NA
RP11-181B11.2	0.629294	-2.49275	4.86397	-0.512492	0.608307	NA
RP11-181G12.4	0.629294	-2.49275	4.86397	-0.512492	0.608307	NA
RP11-284F21.8	0.629294	-2.49275	4.86397	-0.512492	0.608307	NA
RP11-30L15.6	0.629294	-2.49275	4.86397	-0.512492	0.608307	NA
RP11-316A16.1	0.629294	-2.49275	4.86397	-0.512492	0.608307	NA
RP11-480I12.10	0.629294	-2.49275	4.86397	-0.512492	0.608307	NA
RP11-481A20.4	0.629294	-2.49275	4.86397	-0.512492	0.608307	NA
RP11-552F3.4	0.629294	-2.49275	4.86397	-0.512492	0.608307	NA
RP11-557J10.4	0.629294	-2.49275	4.86397	-0.512492	0.608307	NA
RP11-848G14.5	0.629294	-2.49275	4.86397	-0.512492	0.608307	NA
RP11-97N10.1	0.629294	-2.49275	4.86397	-0.512492	0.608307	NA
RP11-981G7.1	0.629294	-2.49275	4.86397	-0.512492	0.608307	NA
RP11-981G7.3	0.629294	-2.49275	4.86397	-0.512492	0.608307	NA
RP3-414A15.10	0.629294	-2.49275	4.86397	-0.512492	0.608307	NA
RP4-701O16.5	0.629294	-2.49275	4.86397	-0.512492	0.608307	NA
RPL21P24	0.629294	-2.49275	4.86397	-0.512492	0.608307	NA
RPL30P10	0.629294	-2.49275	4.86397	-0.512492	0.608307	NA
RPS27P16	0.629294	-2.49275	4.86397	-0.512492	0.608307	NA
SLC47A2	0.629294	-2.49275	4.86397	-0.512492	0.608307	NA
SPERT	0.629294	-2.49275	4.86397	-0.512492	0.608307	NA
SSMEM1	0.629294	-2.49275	4.86397	-0.512492	0.608307	NA
TNNI1	0.629294	-2.49275	4.86397	-0.512492	0.608307	NA
ZBP1	0.629294	-2.49275	4.86397	-0.512492	0.608307	NA
ZSCAN5B	0.629294	-2.49275	4.86397	-0.512492	0.608307	NA
LRRTM4	98.3365	-2.49252	1.05809	-2.35569	0.0184884	0.190908
HIST1H2BJ	58.4667	-2.49097	1.09582	-2.27315	0.0230173	0.2209
LHX2	5.57882	-2.48866	3.10128	-0.802463	0.422285	NA
AC002398.11	5.82157	-2.48846	3.03827	-0.819039	0.412764	NA
RP11-192C21.3	2.56371	-2.48645	4.25874	-0.583845	0.559324	NA
MAPK8IP2	235.06	-2.48622	0.969411	-2.56467	0.0103274	0.128722
ST3GAL5	880.41	-2.48604	0.956628	-2.59875	0.00935636	0.120338
LINC00461	42.7742	-2.48433	1.4356	-1.73052	0.0835382	0.485762
LPL	22.3459	-2.48349	1.55967	-1.59232	0.111313	0.565291
SLC30A10	6.80863	-2.48282	2.59471	-0.956879	0.338629	NA
RP11-16E12.2	3.39582	-2.48161	3.79253	-0.65434	0.512893	NA
RP11-308N19.1	251.495	-2.48131	0.812967	-3.05217	0.00227197	0.0425371
DCLK1	388.176	-2.48084	0.669931	-3.70314	0.000212951	0.0063311
NTRK2	31.4087	-2.47921	1.62687	-1.52391	0.127531	0.605147
NAT8L	967.793	-2.47707	0.897458	-2.7601	0.00577844	0.0854679
RP13-100A9.2	7.29644	-2.47513	2.7801	-0.8903	0.373305	NA
RP1-265C24.9	125.612	-2.47403	0.847458	-2.91935	0.00350759	0.0580207
XXbac-B135H6.15	22.812	-2.47397	1.52253	-1.62491	0.104182	0.548198
ODF3B	130.975	-2.47328	0.86637	-2.85476	0.00430695	0.0682536
NTN5	5.58863	-2.47316	2.79155	-0.885946	0.375647	NA
CTD-3195I5.3	4.38315	-2.47173	3.41687	-0.723391	0.46944	NA
ACVR1C	28.8461	-2.47039	1.43926	-1.71643	0.0860835	0.493809
RP11-6B19.3	4.52136	-2.46868	3.37318	-0.731856	0.464256	NA
OLFML2B	246.005	-2.46607	0.796379	-3.0966	0.00195754	0.0380049
NLGN3	15.3856	-2.46321	1.78666	-1.37867	0.167996	0.687836
LINC00323	7.11247	-2.46311	2.81529	-0.874907	0.381625	NA
RP11-9D8.1	9.75159	-2.46203	2.46841	-0.997418	0.318562	NA
CITED1	197.431	-2.46196	0.799918	-3.07776	0.0020856	0.0399073
TRPV3	11.2449	-2.46153	2.33433	-1.05449	0.291659	0.862113
RP11-161M6.2	76.2156	-2.46131	1.46755	-1.67715	0.0935123	0.518029
ZNF252P-AS1	4.53422	-2.46092	3.36827	-0.730618	0.465012	NA
CD52	1.48836	-2.46079	4.86023	-0.50631	0.612639	NA
CLPSL2	1.48836	-2.46079	4.86023	-0.50631	0.612639	NA
CMTM2	1.48836	-2.46079	4.86023	-0.50631	0.612639	NA
KRT18P27	1.48836	-2.46079	4.86023	-0.50631	0.612639	NA
SLC47A1	54.6588	-2.4595	1.26776	-1.94003	0.0523755	0.368601
MAP2	208.919	-2.45938	0.786351	-3.12759	0.00176248	0.0350305
RP11-1081L13.4	5.04369	-2.45921	2.98083	-0.825007	0.409367	NA
RP11-613C6.4	45.0264	-2.4591	1.20793	-2.0358	0.0417701	0.318344
ZMYND12	25.8713	-2.45829	1.46363	-1.67958	0.0930385	0.516414
HSD17B7	65.941	-2.45784	1.01692	-2.41695	0.0156512	0.170425
C21orf62	2.40848	-2.45774	4.38256	-0.560799	0.574935	NA
ACTA2-AS1	2.96261	-2.45601	4.06808	-0.603728	0.546025	NA
RP11-400F19.18	20.6736	-2.45515	1.58523	-1.54877	0.121438	0.589873
ACE2	1.6252	-2.4547	4.79743	-0.511671	0.608882	NA
HSPB9	1.6252	-2.4547	4.79743	-0.511671	0.608882	NA
RP11-152P17.1	1.6252	-2.4547	4.79743	-0.511671	0.608882	NA
RP11-369C8.1	1.6252	-2.4547	4.79743	-0.511671	0.608882	NA
RPS3AP5	1.6252	-2.4547	4.79743	-0.511671	0.608882	NA
CTD-2227E11.1	2.98772	-2.45374	4.02715	-0.6093	0.542326	NA
RP11-56A10.1	2.34189	-2.45288	4.44405	-0.551947	0.580985	NA
DNAH1	267.659	-2.45287	0.70145	-3.49686	0.000470769	0.0120573
RP5-891H21.5	2.35475	-2.4528	4.37013	-0.561265	0.574617	NA
MT1L	7.93757	-2.45234	3.04284	-0.805936	0.42028	NA
SLC52A3	9.06999	-2.45189	2.57529	-0.952081	0.341056	NA
PLEKHG4	1224.62	-2.4518	0.903056	-2.715	0.00662753	0.0934329
ALX1	261.169	-2.44702	0.704946	-3.47122	0.0005181	0.0129347
AMBP	1.63377	-2.44608	4.81141	-0.508391	0.611179	NA
CTD-2020K17.4	1.63377	-2.44608	4.81141	-0.508391	0.611179	NA
RP11-874G11.1	1.63377	-2.44608	4.81141	-0.508391	0.611179	NA
ZDHHC15	1.63377	-2.44608	4.81141	-0.508391	0.611179	NA
PKD1L2	172.536	-2.44604	0.817097	-2.99357	0.00275736	0.0486001
SMIM2-AS1	4.09673	-2.44599	3.49429	-0.699996	0.48393	NA
SYT5	62.1761	-2.44399	1.08529	-2.25192	0.0243272	0.228336
AC102953.6	1.82925	-2.44019	4.78988	-0.509448	0.610439	NA
C19orf38	1.82925	-2.44019	4.78988	-0.509448	0.610439	NA
RP5-940F7.2	1.82925	-2.44019	4.78988	-0.509448	0.610439	NA
PDZRN3	677.239	-2.4401	0.896212	-2.72268	0.00647544	0.0922412
RP11-662I13.1	3.94628	-2.43883	3.24332	-0.751953	0.45208	NA
IFITM4P	3.87982	-2.43882	3.59016	-0.679307	0.496944	NA
XXyac-YX65C7_A.2	23.3821	-2.43748	1.55413	-1.56838	0.116791	0.577982
TUBB4AP1	72.5551	-2.43641	0.986408	-2.46999	0.0135118	0.154027
CPT1C	87.8075	-2.43628	1.01886	-2.39117	0.0167946	0.179864
RIBC2	19.1367	-2.43487	1.91799	-1.26949	0.204265	0.751711
EMX1	2.6583	-2.43457	4.2135	-0.577803	0.563397	NA
HLA-P	2.6583	-2.43457	4.2135	-0.577803	0.563397	NA
UMODL1	2.6583	-2.43457	4.2135	-0.577803	0.563397	NA
CCL17	8.68333	-2.43392	2.60938	-0.932758	0.350945	NA
MAP4K1	42.0574	-2.4325	1.20111	-2.0252	0.0428465	0.323885
IGSF22	8.25688	-2.42823	2.37411	-1.0228	0.306404	NA
APOBEC3D	52.0271	-2.42811	1.33208	-1.8228	0.0683338	0.433382
HIST1H3G	5.63038	-2.4273	3.09185	-0.785063	0.432417	NA
AC145343.2	1.70893	-2.42442	4.77175	-0.508078	0.611398	NA
RP11-115N4.1	1.70893	-2.42442	4.77175	-0.508078	0.611398	NA
RP13-192B19.1	1.70893	-2.42442	4.77175	-0.508078	0.611398	NA
RP1-308E4.1	6.50963	-2.42214	2.93213	-0.826067	0.408766	NA
FHDC1	687.233	-2.42002	0.681932	-3.54878	0.000387025	0.0104397
MSI1	24.572	-2.41897	1.68099	-1.43902	0.150145	0.651523
GNG7	467.599	-2.4171	0.852813	-2.83427	0.00459311	0.0714522
AC114752.2	3.00119	-2.41706	3.94422	-0.61281	0.540002	NA
RP5-864K19.4	3.00119	-2.41706	3.94422	-0.61281	0.540002	NA
AGT	68.1012	-2.41602	1.10307	-2.19027	0.0285049	0.250834
GSTM3P2	24.1064	-2.41481	1.49628	-1.61388	0.106554	0.554581
BAALC	638.14	-2.41461	0.726207	-3.32496	0.0008843	0.0203837
RP11-388C12.8	3.62987	-2.4137	3.72007	-0.648832	0.516447	NA
RP11-267M23.4	7.18581	-2.41213	2.52201	-0.956431	0.338855	NA
CATSPERB	4.18891	-2.41164	3.18403	-0.757416	0.448801	NA
SERPINB1	434.898	-2.41133	0.815444	-2.95707	0.00310573	0.0524987
KIAA1211L	2.61253	-2.41123	4.21249	-0.5724	0.567051	NA
SMC1B	2.61253	-2.41123	4.21249	-0.5724	0.567051	NA
ITIH3	6.11475	-2.41005	2.71542	-0.887544	0.374786	NA
TEX15	44.3019	-2.40973	1.29966	-1.85413	0.0637208	0.416916
TBC1D7	1350.54	-2.40969	0.61582	-3.91298	9.11622e-05	0.00311161
LHCGR	2.20444	-2.4085	4.581	-0.525759	0.599055	NA
TNFRSF14	4071.23	-2.40714	0.795899	-3.02442	0.00249107	0.0455258
IFI44	828.303	-2.40626	0.863447	-2.7868	0.00532309	0.0798643
TSPAN15	122.417	-2.40575	1.07583	-2.23618	0.0253399	0.233398
KIAA1211	288.614	-2.40414	0.773381	-3.1086	0.00187974	0.0367449
TTYH2	924.267	-2.40382	0.648133	-3.70884	0.000208212	0.00621101
DRAXIN	10.0373	-2.40319	2.46882	-0.973417	0.330346	NA
RP11-566K19.6	3.23325	-2.40304	3.8397	-0.62584	0.53142	NA
RP4-529N6.1	3.23325	-2.40304	3.8397	-0.62584	0.53142	NA
SSTR2	4.77105	-2.40015	3.03385	-0.791124	0.428872	NA
HHEX	55.8006	-2.40014	1.09979	-2.18235	0.0290836	0.254162
NRCAM	1194.86	-2.39949	0.720893	-3.3285	0.000873162	0.0202192
HSPA8P9	554.757	-2.39929	0.690528	-3.47457	0.000511674	0.0128454
PCDHA10	6.10371	-2.39865	3.00342	-0.79864	0.424499	NA
AC017076.5	1.45835	-2.39802	4.90197	-0.489196	0.624703	NA
CASP5	1.45835	-2.39802	4.90197	-0.489196	0.624703	NA
DGKB	1.45835	-2.39802	4.90197	-0.489196	0.624703	NA
HMGN1P28	1.45835	-2.39802	4.90197	-0.489196	0.624703	NA
HSD3BP3	1.45835	-2.39802	4.90197	-0.489196	0.624703	NA
LINC00297	1.45835	-2.39802	4.90197	-0.489196	0.624703	NA
PNLDC1	1.45835	-2.39802	4.90197	-0.489196	0.624703	NA
RP11-118B22.4	1.45835	-2.39802	4.90197	-0.489196	0.624703	NA
RP11-611O2.1	1.45835	-2.39802	4.90197	-0.489196	0.624703	NA
RP11-815J21.4	1.45835	-2.39802	4.90197	-0.489196	0.624703	NA
RP11-850P15.1	1.45835	-2.39802	4.90197	-0.489196	0.624703	NA
TRBV20OR9-2	1.45835	-2.39802	4.90197	-0.489196	0.624703	NA
RP11-425D10.10	4.96803	-2.39623	3.21666	-0.744944	0.456305	NA
SLC2A5	8.90453	-2.3952	2.59747	-0.92213	0.356461	NA
MCC	1059.32	-2.39457	0.64045	-3.73889	0.000184835	0.00565628
RP11-458D21.1	8.23875	-2.39337	2.63952	-0.906742	0.364543	NA
SULT2B1	5.56719	-2.39289	2.79056	-0.857493	0.391173	NA
IFITM3	8684.72	-2.3928	0.685915	-3.48848	0.000485783	0.0123527
RP11-182I10.3	4.28121	-2.39142	3.43548	-0.696094	0.48637	NA
COL4A3	2.54594	-2.39138	4.33051	-0.552216	0.5808	NA
MORC1	2.54594	-2.39138	4.33051	-0.552216	0.5808	NA
RP11-438O11.1	31.5128	-2.3898	1.34258	-1.78	0.0750753	0.457593
SLITRK2	265.309	-2.38841	0.873736	-2.73356	0.00626529	0.0900658
RBM22P1	9.3392	-2.38771	2.50778	-0.95212	0.341036	NA
CMTM8	71.8649	-2.38706	1.22586	-1.94725	0.0515043	0.364058
MYO1D	5128.31	-2.38625	0.610858	-3.9064	9.3683e-05	0.00319151
ATP5HP1	3.00914	-2.38392	3.93705	-0.60551	0.54484	NA
ADD3	2224.59	-2.38268	0.583411	-4.08406	4.42559e-05	0.00168562
TMEM151A	11.952	-2.3754	2.01812	-1.17704	0.23918	0.803104
MMP17	2456.26	-2.375	0.734633	-3.23291	0.00122538	0.0264268
RP11-369I16.1	8.6891	-2.37253	2.58117	-0.919169	0.358007	NA
FAM149A	44.8672	-2.37143	1.19615	-1.98255	0.0474182	0.346633
AC005301.8	5.62597	-2.36892	3.12059	-0.759127	0.447777	NA
MKRN4P	1.49202	-2.36853	4.78314	-0.495184	0.62047	NA
RNF219-AS1	1.49202	-2.36853	4.78314	-0.495184	0.62047	NA
RP11-10N23.5	1.49202	-2.36853	4.78314	-0.495184	0.62047	NA
RP11-777F6.3	1.49202	-2.36853	4.78314	-0.495184	0.62047	NA
RP13-619I2.2	1.49202	-2.36853	4.78314	-0.495184	0.62047	NA
RP5-1012F16.2	1.49202	-2.36853	4.78314	-0.495184	0.62047	NA
SCEL	1.49202	-2.36853	4.78314	-0.495184	0.62047	NA
RP11-445N18.3	4.76336	-2.36651	3.30889	-0.715197	0.474487	NA
LINC00310	18.4062	-2.36555	1.65705	-1.42757	0.153415	0.657244
RP11-166O4.5	5.9912	-2.36436	2.99768	-0.788729	0.430271	NA
FAM43A	927.339	-2.36336	0.819227	-2.88487	0.00391578	0.0631255
FOS	1366.66	-2.36015	0.688271	-3.4291	0.000605586	0.0147848
HLA-DPA1	6637.16	-2.35981	0.569968	-4.14026	3.4692e-05	0.0013806
PRRX1	153.988	-2.35838	0.834826	-2.82499	0.00472815	0.0732286
RP11-274J15.2	20.6067	-2.35768	1.60217	-1.47156	0.14114	0.633399
FCGR2C	6.68723	-2.3576	2.88195	-0.818058	0.413324	NA
PHLDA3	3005.2	-2.35587	0.71903	-3.27646	0.00105117	0.0234387
RP11-481A20.11	77.7454	-2.35532	0.976913	-2.41098	0.0159095	0.172367
IL17B	3.53818	-2.35442	3.38298	-0.695959	0.486455	NA
DISC1-IT1	2.44997	-2.35402	4.35762	-0.540207	0.589054	NA
IGSF3	3397.05	-2.35199	0.857895	-2.74158	0.00611448	0.0888217
PDK4	726.422	-2.35096	0.847265	-2.77476	0.00552418	0.0823247
VANGL2	621.989	-2.3508	0.837408	-2.80723	0.00499695	0.076326
SOX5	215.05	-2.34995	0.846485	-2.77612	0.00550111	0.0821187
AC127383.1	2.35904	-2.34818	4.36035	-0.53853	0.590211	NA
SULF1	24.3943	-2.34588	1.85125	-1.26719	0.205089	0.752714
RP11-98G7.1	6.58025	-2.34557	2.60772	-0.89947	0.368402	NA
RP11-9L18.3	1.48774	-2.34486	4.79208	-0.48932	0.624615	NA
C9orf53	1.27574	-2.3441	4.87527	-0.480813	0.630649	NA
GYG2-AS1	1.27574	-2.3441	4.87527	-0.480813	0.630649	NA
KCNQ1	1.27574	-2.3441	4.87527	-0.480813	0.630649	NA
OR2T10	1.27574	-2.3441	4.87527	-0.480813	0.630649	NA
OR7A5	1.27574	-2.3441	4.87527	-0.480813	0.630649	NA
RGS6	1.27574	-2.3441	4.87527	-0.480813	0.630649	NA
RP11-452D2.2	1.27574	-2.3441	4.87527	-0.480813	0.630649	NA
RP6-33F8.1	1.27574	-2.3441	4.87527	-0.480813	0.630649	NA
AP000479.1	22.3618	-2.34355	1.71501	-1.3665	0.171783	0.693707
ANKUB1	3.05921	-2.34336	4.02195	-0.582644	0.560133	NA
B3GALT4	66.2059	-2.34259	1.02558	-2.28417	0.0223613	0.217853
EPDR1	1082.94	-2.34254	0.875139	-2.67676	0.00743369	0.101571
RP11-230B22.1	3.54247	-2.34106	3.38349	-0.691909	0.488995	NA
RP4-605O3.4	3.54247	-2.34106	3.38349	-0.691909	0.488995	NA
RP11-57H12.3	4.06859	-2.33966	3.50585	-0.667358	0.504543	NA
ADAMTS8	2.3376	-2.33823	4.48666	-0.521152	0.602261	NA
TMCC2	585.357	-2.33622	0.691324	-3.37935	0.000726583	0.0171263
SLC16A1P1	5.20513	-2.33599	3.19608	-0.730894	0.464844	NA
LURAP1	36.3227	-2.33598	1.27358	-1.83418	0.0666267	0.427843
YWHAZP5	5.16767	-2.33573	2.87786	-0.811619	0.41701	NA
HOXA11	3.02492	-2.33353	3.94693	-0.591227	0.554369	NA
SEPT4	110.434	-2.33338	1.11233	-2.09774	0.0359281	0.289858
RPL4P1	8.70196	-2.33287	2.61468	-0.892218	0.372276	NA
MTMR9LP	421.392	-2.33101	0.673432	-3.46139	0.000537393	0.0133401
RP11-120J4.1	4.32588	-2.3301	3.4251	-0.680303	0.496313	NA
DUSP9	187.598	-2.32907	1.06717	-2.18247	0.029075	0.254162
RP11-532M24.1	2.97915	-2.32885	4.01277	-0.580359	0.561673	NA
RP3-428A13.1	2.97915	-2.32885	4.01277	-0.580359	0.561673	NA
SHANK3	249.397	-2.32815	0.9258	-2.51474	0.0119119	0.141248
ESPN	46.6519	-2.32606	1.50879	-1.54167	0.123153	0.593961
KCNG2	4.42892	-2.32401	3.36851	-0.689924	0.490242	NA
HLA-DQB2	100.006	-2.32121	1.18583	-1.95746	0.050293	0.358782
DUOX1	52.2957	-2.32082	1.13299	-2.0484	0.0405208	0.313106
LAYN	81.3118	-2.32056	1.37339	-1.68965	0.0910945	0.509882
NR0B1	6.97854	-2.32009	2.82446	-0.821428	0.411402	NA
F8	94.1412	-2.31977	0.907891	-2.55512	0.0106151	0.131111
AC010524.2	12.1883	-2.31906	2.07945	-1.11523	0.264752	0.832464
CTD-2313D3.1	2.14213	-2.31874	4.55881	-0.508628	0.611013	NA
TMPRSS2	3.20463	-2.31842	3.91198	-0.592645	0.553419	NA
IFIT1P1	38.3879	-2.31594	1.53697	-1.50682	0.131858	0.614735
KCNJ10	31.6915	-2.31262	1.3876	-1.66663	0.0955881	0.523317
RP11-429E11.2	92.118	-2.30793	0.93895	-2.45799	0.0139717	0.157549
APOC1P1	2.13846	-2.30727	4.59364	-0.502275	0.615474	NA
RAB32	1550.21	-2.30672	0.590839	-3.90414	9.45602e-05	0.00321523
RP11-151G14.1	4.35438	-2.3064	3.13757	-0.73509	0.462285	NA
RP11-209D14.2	3.67149	-2.30466	3.66426	-0.628957	0.529377	NA
HHIPL1	49.3686	-2.30355	1.20199	-1.91645	0.055308	0.382863
STX7	1594.79	-2.30328	0.59842	-3.84894	0.000118631	0.00391373
RP11-90L20.2	3.39153	-2.30306	3.77987	-0.609295	0.542329	NA
KAZN	786.389	-2.30207	0.826638	-2.78486	0.00535505	0.0802082
RP11-344E13.3	6.86374	-2.30075	2.52072	-0.912734	0.361383	NA
GPR143	1736.99	-2.30005	0.898938	-2.55863	0.0105085	0.130158
RPS2P44	7.8178	-2.29877	2.69527	-0.852889	0.393721	NA
SEPT3	443.604	-2.2982	0.767836	-2.99309	0.00276173	0.0486116
BDNF-AS	35.4551	-2.29736	1.32761	-1.73044	0.0835516	0.485762
RP11-757C15.2	3.54675	-2.29707	3.38603	-0.678395	0.497521	NA
GM2AP1	10.6403	-2.29643	2.09836	-1.09439	0.273782	0.843622
GPR137B	996.839	-2.29578	0.707527	-3.2448	0.00117532	0.0255961
MS4A7	9.53781	-2.29385	2.25069	-1.01918	0.308119	NA
RP11-1267H10.1	3.52961	-2.29304	3.3869	-0.677031	0.498386	NA
AC005786.3	1.62091	-2.2928	4.79597	-0.478068	0.632602	NA
AC135050.5	1.62091	-2.2928	4.79597	-0.478068	0.632602	NA
GGNBP1	1.62091	-2.2928	4.79597	-0.478068	0.632602	NA
GOLGA8H	1.62091	-2.2928	4.79597	-0.478068	0.632602	NA
MIRLET7I	1.62091	-2.2928	4.79597	-0.478068	0.632602	NA
RP11-1084J3.1	1.62091	-2.2928	4.79597	-0.478068	0.632602	NA
RP11-1K3.1	1.62091	-2.2928	4.79597	-0.478068	0.632602	NA
RP11-452H21.1	1.62091	-2.2928	4.79597	-0.478068	0.632602	NA
MAPT	103.522	-2.29187	0.897718	-2.553	0.01068	0.131604
P4HTM	124.322	-2.28896	0.832207	-2.75047	0.00595097	0.0869331
RP11-416L21.2	128.564	-2.28476	0.903693	-2.52824	0.0114634	0.138223
ZNF429	13.6587	-2.28456	1.94334	-1.17558	0.239761	0.803163
TRIM9	458.565	-2.2835	0.931975	-2.45018	0.0142786	0.159894
RP11-143A12.3	12.1834	-2.28214	2.04082	-1.11825	0.263461	0.831099
UCN2	1466	-2.28092	0.634179	-3.59665	0.000322339	0.00892985
RP11-260E18.1	4.12476	-2.278	3.51951	-0.647248	0.517471	NA
ENTHD1	308.562	-2.27791	0.81693	-2.78838	0.0052972	0.079678
SH2D3C	4.22059	-2.27479	3.43469	-0.6623	0.507779	NA
FES	300.418	-2.27324	0.843355	-2.69548	0.00702883	0.0978468
AC007115.3	9.76052	-2.27166	2.21397	-1.02606	0.304864	NA
EPHB3	136.791	-2.26986	1.04606	-2.16992	0.0300127	0.259418
AC002128.4	1.25001	-2.26961	4.904	-0.462808	0.643502	NA
AC010149.4	1.25001	-2.26961	4.904	-0.462808	0.643502	NA
C11orf93	1.25001	-2.26961	4.904	-0.462808	0.643502	NA
FBXO39	1.25001	-2.26961	4.904	-0.462808	0.643502	NA
GBA3	1.25001	-2.26961	4.904	-0.462808	0.643502	NA
HSPB3	1.25001	-2.26961	4.904	-0.462808	0.643502	NA
MYL10	1.25001	-2.26961	4.904	-0.462808	0.643502	NA
PCDH11X	1.25001	-2.26961	4.904	-0.462808	0.643502	NA
RP11-445P19.1	1.25001	-2.26961	4.904	-0.462808	0.643502	NA
RP11-449L23.2	1.25001	-2.26961	4.904	-0.462808	0.643502	NA
RP11-662I13.2	1.25001	-2.26961	4.904	-0.462808	0.643502	NA
TMEM26	1.25001	-2.26961	4.904	-0.462808	0.643502	NA
GAPDHP14	7.02907	-2.26947	3.12798	-0.725539	0.468121	NA
RP11-488L18.1	30.7601	-2.26912	1.39594	-1.62551	0.104054	0.548102
HIST1H4I	15.3464	-2.26768	1.8139	-1.25017	0.211239	0.762978
HIST2H2BB	7.07836	-2.26684	2.81119	-0.80636	0.420035	NA
DLX3	4.98811	-2.26682	3.26468	-0.694346	0.487465	NA
WARS	17308.6	-2.26615	0.640005	-3.54083	0.000398877	0.0107106
HLA-DRB6	842.044	-2.26602	0.733724	-3.08838	0.00201253	0.0387843
CCKBR	2.24163	-2.26507	4.52155	-0.500949	0.616407	NA
FCRL1	2.24163	-2.26507	4.52155	-0.500949	0.616407	NA
HSPA8P4	2.24163	-2.26507	4.52155	-0.500949	0.616407	NA
IGDCC3	2.24163	-2.26507	4.52155	-0.500949	0.616407	NA
KLKB1	2.24163	-2.26507	4.52155	-0.500949	0.616407	NA
RP11-472N13.3	2.24163	-2.26507	4.52155	-0.500949	0.616407	NA
CSRP2	625.029	-2.26484	0.629957	-3.59523	0.000324102	0.00896027
FTH1P15	66.8086	-2.26393	1.09842	-2.06107	0.039296	0.307389
FTLP3	3256.7	-2.26357	0.589419	-3.84033	0.000122867	0.00400443
RAB11FIP4	355.341	-2.26332	0.807289	-2.80361	0.00505336	0.0769889
ARL2BPP1	1.49631	-2.26298	4.77841	-0.473584	0.635797	NA
C16orf98	1.49631	-2.26298	4.77841	-0.473584	0.635797	NA
CTD-2083E4.6	1.49631	-2.26298	4.77841	-0.473584	0.635797	NA
MIR10A	1.49631	-2.26298	4.77841	-0.473584	0.635797	NA
RP1-102H19.6	1.49631	-2.26298	4.77841	-0.473584	0.635797	NA
RP11-430G17.1	1.49631	-2.26298	4.77841	-0.473584	0.635797	NA
RP11-521C20.2	1.49631	-2.26298	4.77841	-0.473584	0.635797	NA
RPS26P6	1.49631	-2.26298	4.77841	-0.473584	0.635797	NA
TMTC2	2085.29	-2.26163	0.60777	-3.7212	0.000198281	0.00600562
ATP5LP4	10.2399	-2.25744	2.453	-0.920277	0.357428	NA
CELSR1	1832.56	-2.2574	0.707709	-3.18973	0.00142408	0.0294592
CTB-133G6.1	2.81658	-2.25736	4.06596	-0.555184	0.578769	NA
TTLL7-IT1	2.63397	-2.25714	4.27074	-0.528512	0.597144	NA
SFRP4	3.34576	-2.25621	3.83773	-0.587903	0.556598	NA
FLVCR2	41.9701	-2.25567	1.33833	-1.68544	0.0919039	0.512634
RP11-838N2.4	50.9711	-2.25498	1.10773	-2.03567	0.0417838	0.318344
GUCY1B2	16.2166	-2.25492	2.22161	-1.01499	0.310109	0.875895
ITGAM	5.55862	-2.25309	2.79758	-0.80537	0.420606	NA
CFI	274.63	-2.25285	0.77101	-2.92195	0.00347852	0.0577012
SCRG1	17.0144	-2.25223	2.0291	-1.10997	0.267013	0.835355
FTH1P16	18.0364	-2.25198	1.73191	-1.30028	0.193504	0.734651
HMG20B	16944.8	-2.25176	0.703554	-3.20055	0.00137167	0.0286422
PROM1	21.5629	-2.25018	1.57566	-1.42808	0.153268	0.656838
CRIP2	819.779	-2.24886	0.753018	-2.98646	0.00282229	0.0494011
SLC6A17	247.331	-2.24744	0.711308	-3.15959	0.00157993	0.0320117
WDR72	58.1418	-2.24617	1.11865	-2.00793	0.0446509	0.333127
CTD-2331H12.5	4.10531	-2.24475	3.46481	-0.647869	0.517069	NA
COLQ	66.4924	-2.24427	1.03251	-2.1736	0.0297349	0.257824
APOLD1	1847.05	-2.2441	0.583308	-3.8472	0.000119478	0.00392706
RP11-68I3.4	3.32984	-2.24387	3.46616	-0.647364	0.517396	NA
PPIAP3	4.33812	-2.24375	3.43272	-0.653637	0.513346	NA
AC097523.3	21.5335	-2.24276	1.5752	-1.42379	0.154506	0.660024
RP11-295G20.2	78.8138	-2.24099	1.0239	-2.18869	0.0286194	0.251219
GLDC	285.083	-2.23953	0.75178	-2.97897	0.00289215	0.0501786
MYL8P	77.3839	-2.23945	1.28481	-1.74302	0.0813298	0.478452
COL9A2	26.4818	-2.23573	1.54058	-1.45123	0.146717	0.645288
CYP51A1	154.295	-2.23548	0.794677	-2.81307	0.00490716	0.0752784
RP11-592N21.1	11.7558	-2.23425	2.30064	-0.971142	0.331477	0.889995
AC021016.7	4.73522	-2.23276	3.25961	-0.684977	0.493358	NA
CNP	4721.65	-2.23245	0.569734	-3.9184	8.91375e-05	0.00305425
MIR1254-1	1.41686	-2.23205	4.8068	-0.464353	0.642395	NA
RP11-106J23.2	1.41686	-2.23205	4.8068	-0.464353	0.642395	NA
RP11-17A1.3	1.41686	-2.23205	4.8068	-0.464353	0.642395	NA
RP11-529A4.4	1.41686	-2.23205	4.8068	-0.464353	0.642395	NA
HLA-DMA	1814.76	-2.23178	0.63294	-3.52605	0.000421803	0.0111085
LINC00340	87.8234	-2.22933	1.07694	-2.07006	0.0384464	0.302704
HIST1H3D	18.2473	-2.22926	1.66545	-1.33853	0.180723	0.711389
C10orf54	49.4737	-2.22922	1.29627	-1.71972	0.0854826	0.49165
NINL	57.0186	-2.22918	1.07139	-2.08065	0.0374658	0.298198
RP11-483L5.1	2.14641	-2.22903	4.54065	-0.490906	0.623493	NA
RP11-61A14.1	2.14641	-2.22903	4.54065	-0.490906	0.623493	NA
RP11-621K7.1	2.14641	-2.22903	4.54065	-0.490906	0.623493	NA
RP11-206L10.2	4.77989	-2.22761	3.30033	-0.674964	0.499699	NA
[truncated: 53,402 more rows]

## Sheet: GeneList_Tyr
padj <= 0.05 and log2FoldChange > 2
PKP2
SHANK2
ABCC9
ANKRD1
UBE2QL1
KCNJ15
VSTM1
APBB1IP
MAL2
TENM2
SLC35F3
TRHDE
RP5-1172A22.1
EGFR
TRHDE-AS1
TMEM200A
SAMD3
MAGEC3
PTN
SDK1
MSR1
VGLL2
SPANXC
RP1-102E24.6
MPP7
VIP
ZNF385D
LPAR1
TRBC2
RP11-671C19.1
CTD-2130O13.1
SVEP1
TSPAN12
RUNX1T1
RP11-18F14.2
FAM83B
LINC00460
SPANXA2-OT1
CACNG7
USP43
SH3GL3
NLRP12
TSPAN18
CTD-2354A18.1
MXRA5
UCA1
UNC5D
ARMC4
TLL1
ISL1
RXFP1
TESPA1
TMEM184A
CARD11
HTR1F
RP11-150O12.1
RP11-91J3.3
AC004510.2
ADAMTS12
ST18
MYCT1
KCNQ3
RP11-865I6.2
C21orf88
SCN5A
VGLL3
CHRM3-AS2
TPBG
RP11-321C1.1
COL5A1
CDH8
ALOXE3
FAM171A1
RGS7
F2RL3
EDN1
ADAMTS18
VOPP1
RP11-522D2.1
RP11-138H10.2
CALB2
KRTAP2-3
VAT1L
TMEM156
ROS1
BNC1
AC018865.8
DNAH11
RP11-1002K11.1
THY1
RP11-553P9.3
OLAH
MKX
TNFRSF9
EPHB2
RP11-289I10.2
SAMSN1
TRPC4
EFNB2
OSCAR
EPB41L4B
CDYL2
DSC1
CMKLR1
IL1RL1
PLAU
SPANXD
FOXL1
INHBA
RP11-671C19.2
TRIML2
FRMPD4
KCNMA1
LYPD6B
PXDN
TCF4
THRB
CNTNAP3
LTF
KRT5
DNAH5
CHRM3
SGCZ
AC073236.3
THSD7B
ANKRD18A
NRG1
FAM49A
ELMOD1
INHBE
LINC00261
SUSD4
ZNF521
PRDM9
ASTN1
HS3ST3A1
FAM5B
LIFR
SOX9
SCARA3
CACNG8
SCUBE1
SOX11
B3GALT5
SPNS3
DMBT1
GOLT1A
CDH4
IL7R
HCN4
PDE1C
GCSAML
IRX4
PRKAA2
PRDM8
VWA5B1
MYO18B
XDH
COLEC10
TOX2
WNT5B
KSR2
ADAMTS6
MAGI1
LINC00632
C6orf141
SAMD12
APCDD1L
TMEM92
RYR2
TMC5
FZD8
PLXNA4
AMIGO2
FERMT1
FAT3
EPHB1
SALL3
RELN
MYH16
STC2
EXPH5
C5AR1
SLC14A1
SERPINE1
NLRP2
HS3ST3B1
FOXF1
RP11-169F17.1
PLCXD2
LDB2
PAWR
PCED1B
MECOM
CYP2S1
LEPREL1
VEGFC
IL18R1
RP11-314O13.1
APCDD1L-AS1
SEMA3A
RAP1GAP2
ARHGAP22
DNER
BASP1
BMPER
GABRE
FGF5
CCND2
BTBD11
ANKFN1
OR2W3
COL4A6
MARCH4
PODXL
NREP
ARHGAP40
NRP1
GREM1
NALCN
TMPRSS15
PITX1
GATA3
CLDN1
ALPK2
PTPRD
IGF2BP1
MYO5B
ELAVL2
ATP8B1
AC005077.14
CD274
SH3RF2
OLIG2
ZEB1
HHIP
SERPINB7
CDH12
TM4SF1
TBX3
INHBB
THSD4
ASNSP1
SPNS2
OR51B4
PLCH2
TNFRSF11B
LDOC1
GPR68
FAM230A
SH2D5
STAC
PTPRR
CDH18
PDGFB
MPP4
PVRL3-AS1
COL17A1
ZEB1-AS1
KRT75
RIMS2
ARHGEF28
KRT80
MLK4
PTPRN2
DENND2A
TMEM158
KRT81
LIMCH1
TENM3
GPR1
ERRFI1
RP11-51M18.1
CPA4
CA9
GPC6
IL15RA
PCLO
SLC38A1
RAB3B
JAG1
GRAMD1B
CPED1
PASD1
AXL
MAP3K7CL
DDAH1
BMP2
HRH1
SCG5
TMEM47
ZNF804A
FUT1
PALM2
KRT7
MICAL2
CYR61
CLU
CACNA2D3
HOXB9
ZNF560
FOXP1
OGFRL1
COL1A1
AC104389.28
PCSK5
ROBO4
JPH2
NUAK1
TSPAN5
RP11-356J5.12
ZNF300P1
TLE4
SLC35F2
TRIM58
CLMP
TENM1
IL1A
PDGFC
TPTE
NTN4
LINC00707
ADM2
RP5-955M13.3
MARCH1
EFEMP1
EEF1A2
CRIM1
KBTBD8
ITGA11
KRT8
AJUBA
PLEKHN1
FGF13
MAPK13
ZNF215
SESN2
AOX1
MET
FAT4
PLCH1
LOXL1
SNAPC1
KIAA1549
MAGEA1
PCOLCE2
IL32
IL12A
KRT18
ARHGAP29
PLXNA2
HBEGF
NLRP3
ABCA1
SDC1
RP11-371I1.2
LTBP1
CCBE1
PEAR1
TRPM2
FAM167A
LIF
SIM2
PAPPA2
STEAP2
SHB
PTPRB
TSHZ3
PDGFA
PHLDB2
BMP6
RP11-553A10.1
FLG
CDH13
LOXL2
ALS2CL
ADIRF
SLC6A9
LAMC2
AKNA
RP11-465B22.3
ASNS
RIN2
LRIG1
PTPRF
RNF217
CHAC1
HMGA2
EDIL3
TM4SF18
PDE5A
HBE1
DNMBP
CARD10
SERTAD4-AS1
LCP1
AMH
KLC3
RP6-65G23.3
GAS6
MMRN2
PALLD
C4orf32
LINC00973
COL27A1
TRIB3
PCK2
PDCD1LG2
RP11-214C8.5
DSEL
EREG
OSMR
DPF3
CREB5
DUSP5
KCNG1
IL4R
ITGA10
GPT2
PTPRE
RPLP0P2
KIAA1244
COL6A2
STEAP3
COL13A1
SMURF2
CTH
PVR
POU2F2
CD163L1
RP11-166D19.1
TPD52L1
hsa-mir-7162
SAPCD2
EPHA2
TUBE1
FGF2
SERINC2
FJX1
FLNB
CTGF
ANTXR2
E2F7
WNT5A
MAMDC4
AMOTL2
FLRT2
BEND7
CEBPG
MAGEC1
SLC1A5
CSRNP1
CDC42EP3
STX1A
SEL1L3
SNHG17
VEGFA
ETS2
MAP3K9
SPOCK1
ERN1
RAB3IP
BCAR3
ZNF22
MTHFD2
SYT1
MYADM
PLS1
SLC7A11
SLC8A1
RUNX2
RUSC2
MXD1
HEG1
GADD45A
KIAA1671
SPHK1
TGM2
CEBPB
PPP1R15A
ITPRIP
SERPINB8
IL6
SMAD7
KLF4
GARS
WWC1
BDNF
MYLK
CDCA7L
MAGEC2
MPP6
MYH9
CBS
SDC4
ZFAS1
ALDH1L2
FAM83G
FOSL1P1
SNHG15
ITGA2
PSAT1
CNTRL
SH3RF1
COX19

## Sheet: GeneList_Ctrl
padj <= 0.05 and log2FoldChange < -2
SASH1
SOX13
HLA-DRB5
PLXNB3
CRYL1
STAT2
HLA-DQB1
FTLP2
CD74
HLA-F
RAB5B
COL4A3BP
ATP6V0A1
SH3BGRL
C4orf48
CYB561A3
SGK1
HSPA8
CTSH
PCDHGC3
MARCKSL1
KIAA0930
FAM78B
HSPG2
UBL3
ABCD1
BAMBI
TUBB3
GREB1
HIST1H1C
FTL
ATP6V0D1
HLA-DMA
CNP
APOLD1
SLC6A17
CRIP2
HMG20B
CELSR1
TMTC2
FTLP3
CSRP2
HLA-DRB6
WARS
UCN2
GPR137B
SEPT3
STX7
RAB32
MTMR9LP
TMCC2
PHLDA3
HLA-DPA1
FOS
MMP17
ADD3
MYO1D
IFITM3
MCC
HSPA8P9
NRCAM
TTYH2
KIAA1211
TNFRSF14
TBC1D7
BAALC
FHDC1
PKD1L2
ALX1
DNAH1
MAP2
CITED1
OLFML2B
DCLK1
RP11-308N19.1
ACP5
HSPB1P2
HSPA8P8
PAG1
MBP
CFB
VAMP5
GPR56
TMC6
HLA-DMB
KCTD12
C1orf21
PIK3R3
CA8
APOC1
TIMP1
HSPA1B
C19orf71
PAQR8
GPR19
FAM198B
SDC3
MFSD12
RAB38
TRIM2
ITPKB
TUBB3P1
UNC13A
ESRP1
TGFBR3
ASAH1
RP13-735L24.1
KCP
ERBB3
CXCL1
PHACTR1
HSPA12A
IFIT2
TCN1
HIST2H2BE
HLA-F-AS1
STK32A
RP11-726G1.1
RP4-792G4.2
THEMIS2
BRSK2
DAAM2
SERINC5
CDK18
SYP
HIST1H2BK
ID2
ADPRH
SDCBP
TNFRSF19
NLGN1
PLEKHA4
KAT2B
HLA-DRB1
MITF
TMOD2
A2M
GPNMB
HLA-DRA
SPON2
ARHGEF10L
SRGAP3
ASB9
PDE4A
RP11-467L13.5
NGFR
LZTS1
SYNGR1
SALL2
TUBB2B
HSPB8
RAB3A
FCGRT
CTSS
VAMP8
HMGN3P1
LYST
SEMA3B
FAP
ANGPTL2
C10orf90
LGI3
SDCBPP3
CYP27A1
TRO
CDH19
LRRK2
MCOLN3
NFATC4
FAM167B
MAN1C1
RAP1GAP
FBXL7
P2RX7
RP11-599J14.2
KIAA1755
CACHD1
CCDC64
ST6GALNAC2
LGALS3
SORBS2
MIA
CST1
SDCBPP2
STXBP6
SLC15A3
CADPS
CEACAM1
RENBP
GAS7
SORCS1
TTC28
RCBTB2
CARD16
GNAL
ITGB8
HIST1H2AC
GPM6B
CAPG
HSPA2
RHOJ
TNFSF9
PCDH7
HTATIP2
TYMP
MCF2L
MIR146A
HIST1H2BD
FTH1
VWA1
IFIT3
RNF144A
LINC00518
LY6E
HSPA1A
IGSF11
CASP1
LINGO1
PTGES
SYT11
PDE4B
RGS1
SDCBPP1
ACSS1
GYG2
CDH1
GRASP
GLUL
ARRB1
SDC2
B4GALNT3
SGCD
KIF1A
BOC
GALC
LINC00473
FTH1P3
RP11-151D14.1
RNF150
ABCC2
FAM124A
SEMA6A
CTTNBP2
FTH1P7
GALNT3
RP11-1055B8.3
RUNDC3A
UNC80
FCRLA
SOX4
ATP10A
SOX10
TMEM169
PMEL
C1QTNF1
C1S
SLC45A2
TUBA1A
LXN
LGI4
SPP1
GJB1
CA14
MYH14
WIPF3
GJA3
VEPH1
CADM3
IFIT1
GNG2
KIAA1456
PLXNC1
CYTL1
HNMT
CERS4
UGT8
PPM1H
C11orf96
SCG2
BST2
PTPRZ1
RFTN2
PKNOX2
RP11-347E10.1
PIR
OAS2
LARGE
TF
GRIP1
XAF1
GPR155
RP11-2E17.1
EXTL1
ISM1
FAM65B
S100A1
SCUBE2
PI15
OAS1
CTHRC1
TUBB4A
QPCT
ENPP2
HILS1
SNCA
MAP2K6
FAM174B
ABAT
ROPN1
FMO4
TSPAN10
SEMA6D
CCL2
SORBS1
MMP8
RNF144A-AS1
EDNRB
FEZ1
TYR
CPQ
SOX2
RNF128
IFITM1
NCALD
SFTPC
HR
PCSK1N
SLC24A5
PDGFD
MAF
OASL
RP11-164J13.1
TRIM63
WDR63
GAPDHS
IFI44L
FGFBP2
HPN-AS1
SCIN
CRTAC1
RP11-290F20.3
CD36
CYGB
APOE
POSTN
NID1
COL5A3
ROPN1B
SLC7A8
S100A4
KCNE4
RP11-3L21.2
FYB
CAPN3
HLA-W
NPM2
AC020907.1
DCT
NSG1
COL24A1
SESN3
AZGP1
DNAJA4
DLGAP1
SSX1
SHC4
QPRT
BIRC7
N4BP3
GMPR
PRDM7
RTP4
PTPLAD2
NKAIN4
MMP2
TNS1
RPH3A
RP11-527H14.2
SELENBP1
LSAMP
NYNRIN
WISP2
LRP3
PLP1
IRF4
HPN
MAPK4
IFI6
FOXD3
ABCB5
PIPOX
DCN
CTD-2201I18.1
SLC24A4
RP11-104E19.1
PLEKHB1
PYCARD
KCNH8
CMPK2
FDCSP
ATP10B
NOV
ADAM23
CDHR1
ROBO2
SPARCL1
CRYAB
TRPM1
TYRP1
ARSE
SERPINF1
FXYD3
CST2
CNTFR
PRELP
C15orf59
LINC00589
ALDH1A1
ACTG2
SLC22A17
CHSY3
MPZ
MLANA
EMILIN1
CYP7B1
OCA2
SCG3
CACNA1D
CMTM5
PDE3A
HTR2B
METTL7A
CTSK
SOSTDC1
RDH8
ST8SIA6
S100B
CDH3
KCNJ13
TMEM255A
C2
MX2
RP11-252C15.1
GALNT5
PMP2
HPGD
AC145110.1
MAL
DOK5
APOD
GPR27
PLA1A
IP6K3
RP11-80F22.9
ASPA
MLC1
TFPI2
KMO
SERPING1
TFF3
C8orf31
CCL18
ACPP
CA12
RAB3C
MAMDC2
TMPRSS13

## Sheet: RPMI_vs_HamF10
Gene	baseMean	log2FoldChange	lfcSE	stat	pvalue	padj
AC145110.1	68.5826	-8.86894	1.79811	-4.93237	8.12382e-07	0.000456876
TMPRSS13	35.1092	-8.54418	1.9687	-4.34002	1.42471e-05	0.00347709
TYRP1	16713.8	-8.4711	1.17028	-7.23855	4.53493e-13	1.95531e-09
PLA1A	165.123	-8.05742	1.27184	-6.33523	2.36983e-10	3.06537e-07
SSX1	29.0544	-7.97133	2.06037	-3.86888	0.000109335	0.0155412
CDH3	270.562	-7.96821	1.17351	-6.79008	1.12071e-11	2.07091e-08
CDH1	232.456	-7.85774	1.42475	-5.51517	3.48436e-08	3.46694e-05
MAMDC2	30.3062	-7.80178	2.04336	-3.81811	0.000134477	0.0175068
PDGFD	16.6624	-7.61182	2.32815	-3.26947	0.00107749	0.0729707
ABCB5	382.951	-7.58885	3.55599	-2.1341	0.0328344	0.491245
TRPM1	232.854	-7.55723	1.08018	-6.99627	2.62863e-12	8.50033e-09
ROBO2	62.8862	-7.37222	1.47903	-4.9845	6.21208e-07	0.000382635
CACNA1D	45.1317	-7.29487	1.7293	-4.21839	2.46048e-05	0.00521744
SLC24A4	13.2653	-7.20668	2.49036	-2.89383	0.0038058	0.170375
ATP8A1	20.1061	-7.11349	2.26972	-3.13408	0.00172395	0.10229
C1orf115	23.8038	-7.10919	2.16935	-3.27711	0.00104877	0.0721589
MEIS3P2	12.1375	-7.10536	2.5576	-2.77813	0.00546725	0.203801
NUP210	197.414	-7.08579	1.06603	-6.64688	2.99365e-11	4.84035e-08
SPARCL1	29.5482	-7.01418	2.08244	-3.36825	0.000756465	0.0619296
FYB	28.5659	-7.00648	1.9492	-3.59455	0.000324952	0.0320859
XG	15.2806	-6.95848	2.41865	-2.87701	0.00401465	0.175461
MAPK4	112.661	-6.85593	1.52311	-4.50128	6.75467e-06	0.00198572
GALNT3	24.9423	-6.81728	2.00686	-3.39698	0.000681332	0.0570038
PMEL	26779.1	-6.7514	0.982653	-6.87059	6.39389e-12	1.37842e-08
TMSB4X	24.7737	-6.65094	2.17374	-3.05968	0.00221576	0.123008
OCA2	1286.56	-6.63921	2.89647	-2.29217	0.0218956	0.414064
HTR2B	96.132	-6.53562	1.27253	-5.13591	2.80781e-07	0.000242127
GRM1	7.78815	-6.49159	2.96162	-2.19191	0.0283863	NA
DCT	11299.1	-6.41453	2.54853	-2.51695	0.0118375	0.323716
ITK	10.8665	-6.39005	2.68892	-2.37644	0.0174808	0.378793
SULT1C2	12.5906	-6.38423	2.59566	-2.45958	0.0139101	0.338845
MAPK10	7.63565	-6.35269	2.98785	-2.12618	0.0334886	NA
CTLA4	6.9423	-6.34431	3.08469	-2.05671	0.0397141	NA
ALDH3B2	18.9522	-6.33922	2.13747	-2.96576	0.0030194	0.149069
CTD-2201I18.1	17.1817	-6.29313	2.08343	-3.02056	0.00252311	0.13321
LINC00654	9.73874	-6.29231	2.78017	-2.26328	0.0236185	NA
AL021068.1	7.98233	-6.28595	2.94972	-2.13104	0.0330861	NA
MCF2L	322.128	-6.24833	3.96274	-1.57677	0.114848	0.717261
PRDM7	111.625	-6.15351	1.18017	-5.21409	1.84718e-07	0.000170666
TMEM255A	49.553	-6.13031	1.34278	-4.5654	4.98553e-06	0.0016122
IGSF11	161.755	-6.04572	3.64547	-1.65842	0.0972331	0.689156
DSCR8	6.65104	-6.0264	3.14177	-1.91815	0.0550919	NA
SCIN	150.89	-6.02601	1.26254	-4.77293	1.81562e-06	0.000809828
PLXNC1	377.642	-5.99853	0.872815	-6.87262	6.30315e-12	1.37842e-08
LINGO1	267.75	-5.97027	3.54208	-1.68553	0.0918866	0.684257
HPGD	29.215	-5.95768	1.81295	-3.28619	0.00101553	0.0706233
THBD	15.2571	-5.95039	2.50421	-2.37616	0.0174938	0.378793
ANKRD30B	28.1079	-5.94904	1.80662	-3.29291	0.000991556	0.0700862
CTAG2	48.9404	-5.94455	1.68942	-3.5187	0.000433666	0.0400676
LAD1	5.72674	-5.94385	3.31602	-1.79246	0.0730588	NA
SERPINF1	306.364	-5.93271	0.76705	-7.73445	1.03851e-14	6.71653e-11
GPRIN3	5.41243	-5.92855	3.38325	-1.75233	0.0797176	NA
BMP7	44.2659	-5.92486	2.11723	-2.7984	0.00513561	0.19937
MLANA	3231.28	-5.91526	1.3273	-4.4566	8.32713e-06	0.00224399
RPH3A	13.022	-5.8607	2.275	-2.57613	0.00999123	0.295153
S100B	6373.47	-5.84973	2.45296	-2.38476	0.0170903	0.376597
MYRIP	6.07341	-5.84807	3.25683	-1.79563	0.0725534	NA
CNTFR	13.5012	-5.79728	2.59191	-2.23668	0.0253073	0.441936
KIT	13.3408	-5.78321	2.20526	-2.62246	0.00872972	0.272751
RP11-669N7.2	7.54788	-5.75539	3.0558	-1.88343	0.0596416	NA
ADAM23	110.611	-5.7296	1.24931	-4.58622	4.51349e-06	0.00149698
RAB39B	4.46949	-5.70249	3.63818	-1.5674	0.117021	NA
CHAD	5.22757	-5.6981	3.439	-1.65691	0.0975379	NA
RP11-252C15.1	15.7723	-5.69424	2.19885	-2.58965	0.00960744	0.289678
POSTN	57.1551	-5.67486	4.72332	-1.20146	0.229575	0.835014
LPPR4	5.83755	-5.66424	3.30705	-1.71278	0.0867536	NA
CADPS	188.352	-5.66245	3.63496	-1.55777	0.119287	0.721818
SRSF12	4.25227	-5.64438	3.70883	-1.52188	0.12804	NA
EXTL1	578.428	-5.62893	3.73067	-1.50883	0.131343	0.741689
LINC00589	53.5605	-5.59778	1.44366	-3.8775	0.000105535	0.0151678
RP11-1055B8.3	128.491	-5.59252	3.53292	-1.58297	0.113428	0.713612
RN7SL67P	4.66367	-5.58061	3.58844	-1.55516	0.119907	NA
CRTAC1	742.922	-5.55683	4.11958	-1.34888	0.177375	0.796407
SOSTDC1	8.70804	-5.55319	2.97941	-1.86386	0.062342	NA
ATP10A	194.473	-5.52985	3.43397	-1.61034	0.107324	0.703619
FAM65B	35.5524	-5.51315	1.62413	-3.39452	0.000687482	0.0570038
CA12	48.2465	-5.48719	1.43809	-3.81561	0.000135848	0.0175068
ALX4	4.69603	-5.4754	3.58804	-1.52601	0.127006	NA
OLFM1	34.3255	-5.46953	1.92917	-2.83517	0.00458007	0.189815
CTC-255N20.1	3.72074	-5.45197	3.90871	-1.39483	0.163069	NA
GFRA3	4.12282	-5.44595	3.75928	-1.44867	0.14743	NA
CD27	4.58963	-5.43325	3.61469	-1.5031	0.132813	NA
IP6K3	9.06097	-5.42527	2.56856	-2.11219	0.0346703	NA
CHN2	16.8186	-5.38522	2.08012	-2.58889	0.00962856	0.289678
PLP1	2526.31	-5.38088	1.30859	-4.11198	3.92283e-05	0.00695094
BTK	5.01035	-5.37201	3.52146	-1.52551	0.127133	NA
CCL18	231.063	-5.34953	1.05593	-5.06619	4.05865e-07	0.000291659
KCNN2	20.6837	-5.33742	1.83437	-2.90968	0.00361802	0.165954
RP11-320M16.2	5.05644	-5.33664	3.50183	-1.52396	0.127519	NA
MPPED2	11.6078	-5.33176	2.40333	-2.21849	0.0265216	0.445506
PLXDC1	3.50351	-5.3293	4.00393	-1.33102	0.183184	NA
MYH14	101.914	-5.32276	1.41489	-3.76197	0.000168581	0.0201907
OFCC1	8.69126	-5.30538	2.65178	-2.00069	0.045426	NA
CTC-203F4.1	3.53588	-5.28114	3.99104	-1.32325	0.185753	NA
TRIM63	447.744	-5.24411	1.31661	-3.98304	6.80399e-05	0.0114298
PRSS30P	4.55726	-5.23882	3.63935	-1.43949	0.150011	NA
MMP8	2736.87	-5.19898	1.41105	-3.68448	0.000229173	0.0244988
ARHGAP15	12.1133	-5.19591	2.2959	-2.26312	0.0236282	0.425669
TPPP	31.4003	-5.19487	1.7927	-2.8978	0.00375796	0.17014
HMCN1	409.884	-5.18341	1.33343	-3.88727	0.000101378	0.015027
SCUBE2	627.514	-5.18266	3.31801	-1.56198	0.118293	0.721714
INSC	44.7007	-5.1561	1.81949	-2.83382	0.00459957	0.189815
MCF2	20.8642	-5.15063	2.55469	-2.01615	0.0437845	0.551175
LOXL4	24.5166	-5.14167	1.91765	-2.68123	0.00733525	0.244586
AFF3	78.2473	-5.14035	1.62178	-3.16957	0.00152663	0.0935874
RP11-314C16.1	3.12448	-5.14009	4.1938	-1.22564	0.220334	NA
GPM6A	321.899	-5.12597	4.69435	-1.09194	0.274857	0.854431
DSG2	17.0651	-5.12447	1.98929	-2.57602	0.00999435	0.295153
RP11-511B23.3	3.88255	-5.1226	3.87204	-1.32297	0.185845	NA
ISM1	26.2605	-5.12131	1.8392	-2.78454	0.00536038	0.200507
TYR	8084.61	-5.11966	2.64309	-1.937	0.0527456	0.57869
CHSY3	20.0066	-5.10999	1.93262	-2.64407	0.0081916	0.263578
ALK	7.36928	-5.1098	2.69949	-1.89288	0.0583743	NA
RP4-569D19.5	3.28629	-5.10627	4.1146	-1.24101	0.214601	NA
RP11-527H14.2	71.3823	-5.09477	1.37012	-3.71848	0.000200424	0.0225434
C2	11.0867	-5.09293	2.29078	-2.22323	0.0262	0.444163
CTC-458I2.2	2.97198	-5.07982	4.27938	-1.18705	0.23521	NA
CEACAM1	137.487	-5.07712	1.30619	-3.88698	0.000101499	0.015027
C11orf96	127.171	-5.06484	1.51093	-3.35213	0.000801935	0.0636382
RDH8	8.70498	-5.04923	2.52917	-1.99639	0.0458909	NA
CTHRC1	50.6982	-5.04231	1.73536	-2.90563	0.0036652	0.167524
CD40	2.87489	-5.04185	4.3376	-1.16236	0.24509	NA
ACSS1	152.95	-5.03925	3.57862	-1.40815	0.159085	0.782773
SNCA	362.949	-5.03848	1.06811	-4.71718	2.39132e-06	0.000966618
PRSS33	8.53876	-5.03822	2.64669	-1.90359	0.0569633	NA
GATM	10.6105	-5.03807	2.38185	-2.11519	0.0344138	NA
OTOF	3.09211	-5.03199	4.21672	-1.19334	0.232735	NA
NINL	12.1363	-5.02995	2.21614	-2.26969	0.0232264	0.424941
RAB3C	8.4554	-5.02122	2.55327	-1.96658	0.0492312	NA
CXCL5	16.7222	-4.99371	2.6868	-1.85861	0.0630822	0.608864
PTPRZ1	420.441	-4.98782	3.4583	-1.44227	0.149225	0.769589
LINC00449	2.65767	-4.96705	4.47694	-1.10947	0.267225	NA
LINC00906	3.31866	-4.9648	4.11232	-1.2073	0.227318	NA
NKX2-4	3.31866	-4.9648	4.11232	-1.2073	0.227318	NA
MME	453.71	-4.9623	0.977304	-5.07754	3.82356e-07	0.000291659
TKTL1	7.95622	-4.96228	2.60478	-1.90507	0.0567712	NA
PPM1E	8.77422	-4.9582	2.49778	-1.98504	0.0471399	NA
GAB3	2.69003	-4.95807	4.45576	-1.11273	0.265823	NA
AC002511.1	9.82943	-4.93952	2.43782	-2.0262	0.0427442	NA
BEAN1	4.19686	-4.92785	3.80683	-1.29448	0.195501	NA
PRKG1	8.42303	-4.92653	2.55234	-1.9302	0.053582	NA
EYA1	6.33858	-4.90797	2.83949	-1.72847	0.0839048	NA
LRRIQ3	2.7224	-4.89941	4.43741	-1.10412	0.269543	NA
SLC5A10	2.7224	-4.89941	4.43741	-1.10412	0.269543	NA
OMG	11.7205	-4.89442	2.33012	-2.1005	0.0356849	0.510038
P2RX7	195.027	-4.88852	1.24443	-3.92833	8.5538e-05	0.0138304
SORL1	15.7891	-4.87522	2.77948	-1.754	0.0794302	0.662678
CNTNAP5	4.27532	-4.86001	3.7701	-1.28909	0.197365	NA
PKHD1	4.27532	-4.86001	3.7701	-1.28909	0.197365	NA
TMEM132B	3.91492	-4.85948	3.90411	-1.24471	0.213239	NA
DOCK8	15.5072	-4.85771	2.79536	-1.73777	0.0822507	0.665632
CTB-114C7.3	10.2487	-4.84056	2.38307	-2.03123	0.0422314	NA
CPA2	2.59294	-4.84042	4.52659	-1.06933	0.284921	NA
GYG2	314.082	-4.82997	1.02726	-4.70182	2.57853e-06	0.00101071
DOK5	14.6613	-4.80343	2.84589	-1.68785	0.0914399	0.68329
PLA2G7	3.63297	-4.78561	4.01468	-1.19203	0.233251	NA
PDE6G	2.44045	-4.77417	4.64003	-1.02891	0.303522	NA
TRPM8	15.0915	-4.77169	2.03473	-2.34512	0.0190209	0.390572
CCL3	12.0697	-4.76779	2.28449	-2.08703	0.0368857	0.519301
FAM124A	37.0897	-4.75335	1.75438	-2.70942	0.00674016	0.234366
PRRX1	34.6643	-4.73867	1.55457	-3.04822	0.00230204	0.125113
ATP10B	57.809	-4.73794	1.55216	-3.05247	0.00226964	0.124443
RP11-94H18.1	9.1209	-4.72863	2.47208	-1.91281	0.0557722	NA
RP11-301L8.2	2.34336	-4.72517	4.71832	-1.00145	0.316608	NA
DDX25	5.66347	-4.72306	2.94689	-1.60273	0.108995	NA
PAG1	413.465	-4.71215	1.24988	-3.77008	0.000163196	0.0199146
WDR63	22.8037	-4.71071	1.8565	-2.53741	0.0111675	0.314449
PTGIS	3.35102	-4.70527	4.13935	-1.13672	0.255657	NA
ST8SIA6	23.6109	-4.70042	1.55931	-3.01442	0.00257472	0.13429
ACPP	8.85748	-4.70022	2.50752	-1.87445	0.0608689	NA
CHRNA6	16.0307	-4.69539	2.13955	-2.19457	0.0281944	0.460081
ONECUT1	5.40496	-4.68616	3.04768	-1.53761	0.124143	NA
AKAP6	83.1751	-4.68534	1.04205	-4.49625	6.91609e-06	0.00198799
U91328.19	5.75164	-4.68415	3.02188	-1.55008	0.121123	NA
RP11-32B5.1	2.56058	-4.67427	4.55984	-1.0251	0.305318	NA
KCNJ10	5.95954	-4.67379	2.87128	-1.62777	0.103573	NA
RIMS4	30.3641	-4.67339	2.0263	-2.30637	0.0210901	0.407184
RP11-98L5.4	12.6877	-4.66512	2.98402	-1.56336	0.117967	0.721714
LARGE	289.058	-4.65638	3.56351	-1.30668	0.19132	0.812779
AC097724.3	2.12614	-4.64534	4.81186	-0.965394	0.334347	NA
CDKL5	8.14294	-4.6449	2.58889	-1.79417	0.0727861	NA
ANTXRLP1	2.1585	-4.62776	4.81205	-0.961701	0.3362	NA
FRMPD3	2.1585	-4.62776	4.81205	-0.961701	0.3362	NA
IL2RB	2.1585	-4.62776	4.81205	-0.961701	0.3362	NA
MRGPRX3	2.1585	-4.62776	4.81205	-0.961701	0.3362	NA
PILRA	2.1585	-4.62776	4.81205	-0.961701	0.3362	NA
ALDH1A1	50.0079	-4.61085	1.40428	-3.28342	0.00102556	0.0709393
DLGAP1	63.1986	-4.60964	1.41543	-3.25669	0.00112718	0.0751551
SHC4	367.811	-4.60684	1.03226	-4.46286	8.08735e-06	0.00222574
CNTN3	3.27697	-4.60652	4.16874	-1.10501	0.269153	NA
IGSF10	7.80558	-4.58335	2.64432	-1.73328	0.0830461	NA
SLC7A8	542.096	-4.58035	0.993524	-4.6102	4.02276e-06	0.00140633
KIAA1211	62.4268	-4.57503	1.32596	-3.45036	0.000559845	0.0492219
GRB14	7.61552	-4.5716	2.58837	-1.76621	0.0773605	NA
CLDN18	2.311	-4.56866	4.75347	-0.96112	0.336492	NA
MOG	2.311	-4.56866	4.75347	-0.96112	0.336492	NA
SDIM1	5.784	-4.56804	3.00829	-1.51849	0.128892	NA
C15orf59	8.71615	-4.56555	2.56318	-1.7812	0.0748791	NA
RP11-1220K2.2	7.50805	-4.563	2.75796	-1.65448	0.0980291	NA
GRIP1	65.156	-4.56192	1.37821	-3.31003	0.000932866	0.0674113
RNF150	40.1633	-4.55029	1.46516	-3.10567	0.00189849	0.110121
ANKRD44	45.3323	-4.54483	1.16904	-3.88765	0.000101219	0.015027
EDNRB	1211.5	-4.53906	1.08566	-4.18094	2.90305e-05	0.00566003
LINC00681	16.8771	-4.53193	2.29095	-1.97819	0.0479074	0.563661
GALNT4	3.02739	-4.53037	4.29885	-1.05386	0.291949	NA
TNFSF15	2.19086	-4.52829	4.81445	-0.940563	0.346929	NA
CXCL1	626.14	-4.52502	1.18047	-3.83323	0.000126474	0.0172204
IGDCC4	26.2306	-4.52323	1.86836	-2.42097	0.0154793	0.356906
ACCSL	4.77634	-4.51404	3.12853	-1.44287	0.149058	NA
RP11-346D14.1	4.90579	-4.51326	3.16842	-1.42446	0.154315	NA
IRF4	475.313	-4.51047	1.17497	-3.8388	0.000123637	0.0170653
ITGAX	67.8791	-4.50844	1.55882	-2.89221	0.00382542	0.170375
NPFFR2	9.98342	-4.50639	3.20646	-1.40541	0.159899	NA
TF	517.354	-4.49916	4.08182	-1.10224	0.270356	0.851305
RP11-460N16.1	12.9539	-4.48684	2.20399	-2.03578	0.0417727	0.543045
CTD-2235C13.1	4.9612	-4.47954	3.06274	-1.46259	0.14358	NA
VEPH1	76.9316	-4.46995	1.17197	-3.81407	0.000136698	0.0175068
PPM1H	82.2796	-4.4578	1.5313	-2.91112	0.00360138	0.165954
SEMA6D	80.1038	-4.45406	1.39572	-3.19123	0.00141667	0.0889543
C6orf164	1.87655	-4.45151	4.81559	-0.924396	0.35528	NA
SULF1	1.87655	-4.45151	4.81559	-0.924396	0.35528	NA
TXLNB	1.87655	-4.45151	4.81559	-0.924396	0.35528	NA
RAB11FIP1P1	2.06141	-4.44828	4.81809	-0.923245	0.35588	NA
RP11-166B2.3	2.06141	-4.44828	4.81809	-0.923245	0.35588	NA
SLC39A2	2.06141	-4.44828	4.81809	-0.923245	0.35588	NA
ITGA2B	2.7778	-4.44733	4.44644	-1.0002	0.317214	NA
RP11-230G5.2	12.5365	-4.44511	2.29359	-1.93806	0.0526165	0.57869
PKLR	4.62384	-4.44263	3.22486	-1.37762	0.168321	NA
GLUL	327.204	-4.4423	0.882906	-5.03145	4.86786e-07	0.000331399
IQGAP2	11.1815	-4.4405	2.35189	-1.88806	0.0590181	0.596406
ACAP2-IT1	1.84419	-4.43094	4.81653	-0.919945	0.357602	NA
ACSL6	1.84419	-4.43094	4.81653	-0.919945	0.357602	NA
LINC00471	1.84419	-4.43094	4.81653	-0.919945	0.357602	NA
RP11-597D13.9	1.84419	-4.43094	4.81653	-0.919945	0.357602	NA
NCKAP5	29.7659	-4.4295	1.7258	-2.56664	0.0102689	0.299162
NKAIN4	16.9412	-4.42726	2.03342	-2.17725	0.0294619	0.472817
PMP2	169.015	-4.41385	1.02713	-4.29726	1.72922e-05	0.0039942
MAL	24.5857	-4.39721	1.87602	-2.3439	0.0190832	0.390572
QPCT	892.766	-4.39302	0.73453	-5.98072	2.2216e-09	2.6124e-06
TCEA3	6.36162	-4.39284	2.7993	-1.56926	0.116587	NA
AC011524.1	14.5251	-4.38869	2.18665	-2.00704	0.0447455	0.554811
ZDHHC11B	13.5342	-4.38466	2.26772	-1.93351	0.053173	0.579992
N4BP3	24.547	-4.38203	1.86022	-2.35565	0.0184903	0.385448
PDE10A	38.1149	-4.38164	1.69062	-2.59174	0.00954908	0.289678
ACSM5	5.53441	-4.38014	3.04902	-1.43657	0.15084	NA
CYTL1	153.91	-4.37935	3.61532	-1.21133	0.225769	0.835014
AC006126.4	1.90891	-4.37481	4.81754	-0.908102	0.363824	NA
CTA-253N17.1	1.90891	-4.37481	4.81754	-0.908102	0.363824	NA
CYP4A22-AS1	1.90891	-4.37481	4.81754	-0.908102	0.363824	NA
RP11-114M1.2	1.90891	-4.37481	4.81754	-0.908102	0.363824	NA
TMEM229B	204.213	-4.37416	3.54007	-1.23562	0.216602	0.831871
PDE3A	181.818	-4.37321	0.935832	-4.67307	2.96736e-06	0.00112891
APOD	1109.31	-4.3675	2.75624	-1.58458	0.113061	0.713038
LINC00473	214.319	-4.36089	1.12104	-3.89003	0.000100232	0.015027
RNF144A	451.693	-4.3603	1.3507	-3.22818	0.00124579	0.0800123
AC012512.1	2.52822	-4.35605	4.61701	-0.943479	0.345436	NA
LINC00504	2.52822	-4.35605	4.61701	-0.943479	0.345436	NA
MT1L	2.52822	-4.35605	4.61701	-0.943479	0.345436	NA
TFPI2	62.3783	-4.35582	1.36276	-3.19633	0.0013919	0.0882561
FREM2	47.6521	-4.35552	1.6536	-2.63395	0.0084397	0.265755
SCARA5	10.6332	-4.3496	2.39327	-1.81743	0.0691511	NA
NOV	1356.44	-4.3369	0.658359	-6.58744	4.47481e-11	6.4313e-08
TRABD2A	13.5256	-4.33058	2.07019	-2.09188	0.0364496	0.516969
FXYD6	8.57924	-4.31904	2.53489	-1.70384	0.0884111	NA
CTNNA2	12.4662	-4.31403	2.15604	-2.0009	0.0454032	0.55751
AC026150.5	1.81182	-4.30828	4.82085	-0.893678	0.371494	NA
CTD-2574D22.2	1.81182	-4.30828	4.82085	-0.893678	0.371494	NA
DDC8	1.81182	-4.30828	4.82085	-0.893678	0.371494	NA
PTCRA	1.81182	-4.30828	4.82085	-0.893678	0.371494	NA
IGSF3	887.738	-4.30172	1.239	-3.47192	0.000516752	0.0457821
PYGL	330.826	-4.2965	3.20356	-1.34116	0.179867	0.797867
RP11-261C10.3	2.22322	-4.28919	4.82169	-0.889562	0.373701	NA
RP11-90K6.1	2.22322	-4.28919	4.82169	-0.889562	0.373701	NA
MSI1	4.68857	-4.28355	3.2319	-1.3254	0.18504	NA
SERPINB9	4.68857	-4.28355	3.2319	-1.3254	0.18504	NA
EGR3	130.302	-4.283	1.46671	-2.92014	0.00349874	0.163599
KCNA2	4.05995	-4.27889	3.35569	-1.27512	0.202268	NA
PNLIPRP3	13.3426	-4.2784	2.14649	-1.99321	0.0462386	0.561555
CPVL	79.0812	-4.27498	1.10095	-3.88301	0.000103173	0.015027
CA14	152.472	-4.27306	1.04906	-4.07323	4.63658e-05	0.00810461
ACVR1C	7.94876	-4.27291	2.53568	-1.68511	0.0919669	NA
PDE7B	34.2157	-4.27187	1.63099	-2.61919	0.00881401	0.274721
SOX10	2520.74	-4.26188	1.30329	-3.27009	0.00107511	0.0729707
FAM84A	8.17651	-4.2606	3.48042	-1.22416	0.220891	NA
WDR17	25.5291	-4.25776	1.48867	-2.8601	0.00423505	0.18268
SSPN	4.09231	-4.25571	3.36801	-1.26357	0.206384	NA
RNASE1	2.27863	-4.25474	4.8125	-0.884102	0.376641	NA
SLC5A4	2.27863	-4.25474	4.8125	-0.884102	0.376641	NA
SDC2	736.827	-4.25182	3.67986	-1.15543	0.247915	0.843233
MSX2	8.95827	-4.24924	2.5191	-1.68681	0.0916405	NA
HR	380.827	-4.24415	1.37313	-3.09087	0.00199571	0.113222
SCG2	419.612	-4.23758	0.848483	-4.99431	5.9048e-07	0.000381893
AOC3	17.7896	-4.2318	1.90256	-2.22427	0.0261305	0.444163
AC092594.1	1.5946	-4.23026	4.82086	-0.877489	0.380221	NA
ADAM21P1	1.5946	-4.23026	4.82086	-0.877489	0.380221	NA
RP11-80A15.1	1.5946	-4.23026	4.82086	-0.877489	0.380221	NA
ROPN1	37.6262	-4.22676	1.80714	-2.33893	0.0193391	0.391185
STK32A	117.771	-4.22105	1.39444	-3.02706	0.00246944	0.13145
RP1-232L22__B.1	5.64708	-4.22019	2.96476	-1.42345	0.154606	NA
DSTNP1	3.91637	-4.21211	3.31735	-1.26972	0.204183	NA
TUBB4A	265.675	-4.20963	1.11378	-3.77959	0.000157086	0.0194053
DENND2D	7.61261	-4.19696	3.57312	-1.17459	0.240159	NA
KLK6	1.62696	-4.19075	4.82176	-0.869131	0.384775	NA
POU2AF1	1.62696	-4.19075	4.82176	-0.869131	0.384775	NA
RNA5SP82	1.62696	-4.19075	4.82176	-0.869131	0.384775	NA
RP11-38L15.3	1.62696	-4.19075	4.82176	-0.869131	0.384775	NA
MGAT4A	23.9203	-4.19035	1.9148	-2.1884	0.0286406	0.463083
LINC00607	5.1137	-4.18732	3.01961	-1.38671	0.165529	NA
STOX2	16.7913	-4.18124	1.93816	-2.15733	0.0309803	0.485145
SRGAP3	22.7026	-4.1807	1.52372	-2.74374	0.00607429	0.218253
BACH2	7.71781	-4.17741	2.70365	-1.5451	0.122322	NA
PI15	44.1143	-4.17604	1.62023	-2.57744	0.00995353	0.295153
RASSF2	16.6605	-4.17493	2.1794	-1.91563	0.0554124	0.586119
GPC4	7.33066	-4.16358	3.62355	-1.14903	0.250542	NA
COL24A1	19.0892	-4.16283	1.8795	-2.21486	0.0267699	0.447376
SCN8A	11.245	-4.16228	2.3201	-1.79401	0.0728113	0.642877
PLAGL1	6.73881	-4.15682	3.71465	-1.11903	0.263125	NA
RAB34	341.985	-4.14944	3.18424	-1.30312	0.192534	0.81307
DEFB126	1.94128	-4.14693	4.825	-0.859467	0.390083	NA
RP11-344E13.3	1.94128	-4.14693	4.825	-0.859467	0.390083	NA
RP11-545I5.3	1.94128	-4.14693	4.825	-0.859467	0.390083	NA
RP11-745O10.2	1.94128	-4.14693	4.825	-0.859467	0.390083	NA
ASPA	54.6112	-4.14341	1.56969	-2.63963	0.00829961	0.264901
PLEKHB1	67.1359	-4.14307	1.54524	-2.68118	0.00733625	0.244586
AC011891.5	2.02905	-4.14083	4.83021	-0.857277	0.391292	NA
CES4A	2.02905	-4.14083	4.83021	-0.857277	0.391292	NA
LRRC37A7P	2.02905	-4.14083	4.83021	-0.857277	0.391292	NA
CDH23	3.71327	-4.14062	3.41163	-1.21368	0.224871	NA
FGFR3P5	1.56224	-4.1405	4.82455	-0.858215	0.390774	NA
LCA10	1.56224	-4.1405	4.82455	-0.858215	0.390774	NA
NKPD1	1.56224	-4.1405	4.82455	-0.858215	0.390774	NA
NOX5	1.56224	-4.1405	4.82455	-0.858215	0.390774	NA
RP11-86H7.7	1.56224	-4.1405	4.82455	-0.858215	0.390774	NA
RP4-529N6.1	1.56224	-4.1405	4.82455	-0.858215	0.390774	NA
LRRC32	4.86411	-4.13962	3.07344	-1.3469	0.178013	NA
RBPMS2	6.23402	-4.13561	2.79024	-1.48217	0.138296	NA
GJB1	76.1034	-4.13264	1.46877	-2.81368	0.00489776	0.193855
AC005786.5	14.2021	-4.12766	2.1648	-1.90672	0.0565569	0.589481
RP11-7F17.3	13.9861	-4.12507	2.2246	-1.8543	0.0636967	0.609271
ELTD1	6.48922	-4.12417	3.76927	-1.09415	0.273887	NA
LINC00648	6.05183	-4.11807	2.8428	-1.4486	0.14745	NA
SLC45A2	448.178	-4.11551	1.07095	-3.84284	0.000121616	0.0170653
PKD1L1	4.50331	-4.09522	3.28218	-1.24771	0.212135	NA
C10orf126	6.76676	-4.09334	3.73393	-1.09625	0.272967	NA
CTD-2144E22.8	6.76676	-4.09334	3.73393	-1.09625	0.272967	NA
RAMP3	6.23964	-4.09039	3.8272	-1.06877	0.285174	NA
RP5-1039K5.16	6.45125	-4.07884	2.73406	-1.49187	0.135734	NA
RP11-104E19.1	34.663	-4.06359	1.78601	-2.27523	0.0228922	0.424941
TSPAN7	14.8966	-4.05941	2.21493	-1.83275	0.0668401	0.622605
PRKCB	57.2281	-4.05754	4.68362	-0.866326	0.386312	0.909696
RP11-400F19.18	7.0724	-4.0552	2.7102	-1.49627	0.134583	NA
SYT5	20.0801	-4.04987	1.83953	-2.20158	0.0276952	0.455821
DNAJA4	552.759	-4.04323	0.69591	-5.80998	6.24799e-09	6.73482e-06
ZNF117	3.56078	-4.03604	3.5442	-1.13877	0.254798	NA
CYGB	951.688	-4.03367	1.34057	-3.00892	0.00262179	0.135651
IL1RN	6.91805	-4.02895	2.66041	-1.51441	0.129923	NA
SERINC5	109.191	-4.0226	0.886828	-4.53594	5.73467e-06	0.00176614
CXCL13	5.74047	-4.01917	3.95348	-1.01662	0.309337	NA
RP11-447E20.1	6.20287	-4.0178	3.85939	-1.04104	0.297855	NA
AC012531.25	1.77946	-4.01111	4.83344	-0.829866	0.406615	NA
RHOQP3	1.77946	-4.01111	4.83344	-0.829866	0.406615	NA
RP11-266K4.9	1.77946	-4.01111	4.83344	-0.829866	0.406615	NA
ADAMTS9	231.369	-4.01083	3.46949	-1.15603	0.247669	0.843233
ZNF704	180.804	-4.00556	1.39228	-2.87697	0.00401518	0.175461
NCALD	97.2324	-4.00022	1.61541	-2.47628	0.013276	0.3354
CHL1	253.737	-3.99933	1.41766	-2.82108	0.00478617	0.192264
GNAL	46.4821	-3.99685	1.21158	-3.29889	0.000970691	0.0689884
KCNJ13	5.2398	-3.99305	2.93025	-1.3627	0.172978	NA
SUSD2	7.75643	-3.99184	2.57808	-1.54838	0.121532	NA
GPM6B	742.616	-3.98717	1.13555	-3.51123	0.000446031	0.0409178
MYLK3	4.15704	-3.98656	3.36961	-1.18309	0.236772	NA
ROR1	30.1512	-3.98569	1.84839	-2.1563	0.0310603	0.485223
LINC00479	1.65933	-3.98148	4.82928	-0.824446	0.409686	NA
RP11-199B17.1	1.65933	-3.98148	4.82928	-0.824446	0.409686	NA
Z95704.1	1.65933	-3.98148	4.82928	-0.824446	0.409686	NA
ZNF346-IT1	1.65933	-3.98148	4.82928	-0.824446	0.409686	NA
AC020907.2	5.49088	-3.98145	4.02362	-0.989519	0.322409	NA
CCL2	126.74	-3.98069	1.15865	-3.43561	0.000591211	0.0509821
PARVG	7.79441	-3.97699	2.65363	-1.4987	0.133952	NA
PNMA2	56.5747	-3.9738	1.30188	-3.05236	0.00227047	0.124443
PART1	3.4172	-3.96712	3.48027	-1.13989	0.254332	NA
CBX3P7	41.0589	-3.96404	1.70715	-2.32202	0.0202317	0.402611
NYNRIN	12.6075	-3.96279	2.24592	-1.76444	0.0776572	0.654822
ACE2	1.34502	-3.95949	4.82805	-0.820102	0.412158	NA
CLDN20	1.34502	-3.95949	4.82805	-0.820102	0.412158	NA
DYDC2	1.34502	-3.95949	4.82805	-0.820102	0.412158	NA
ELSPBP1	1.34502	-3.95949	4.82805	-0.820102	0.412158	NA
OR2L1P	1.34502	-3.95949	4.82805	-0.820102	0.412158	NA
RP11-615I2.7	1.34502	-3.95949	4.82805	-0.820102	0.412158	NA
RP11-66B24.1	1.34502	-3.95949	4.82805	-0.820102	0.412158	NA
EHF	5.08133	-3.95927	3.03088	-1.30631	0.191446	NA
CAPN3	55.3668	-3.95515	1.60329	-2.46689	0.0136292	0.338845
A2M	4998.81	-3.95488	0.817414	-4.83829	1.30963e-06	0.00062741
LHFPL1	5.18028	-3.95235	3.0704	-1.28724	0.19801	NA
AC010967.2	3.87509	-3.94767	3.45538	-1.14247	0.253259	NA
HEPH	8.09564	-3.94085	2.59001	-1.52155	0.128121	NA
RP11-1055B8.7	196.972	-3.9372	1.18662	-3.318	0.000906656	0.0672975
PDK4	197.821	-3.93656	1.21469	-3.24079	0.001192	0.077871
AC093690.1	1.31265	-3.93007	4.82992	-0.813691	0.415822	NA
CAPN11	1.31265	-3.93007	4.82992	-0.813691	0.415822	NA
CTC-297N7.5	1.31265	-3.93007	4.82992	-0.813691	0.415822	NA
DDN	1.31265	-3.93007	4.82992	-0.813691	0.415822	NA
MRPS10P1	1.31265	-3.93007	4.82992	-0.813691	0.415822	NA
NEK5	1.31265	-3.93007	4.82992	-0.813691	0.415822	NA
RP1-102E24.1	1.31265	-3.93007	4.82992	-0.813691	0.415822	NA
RP11-707P17.2	1.31265	-3.93007	4.82992	-0.813691	0.415822	NA
RP4-530I15.9	1.31265	-3.93007	4.82992	-0.813691	0.415822	NA
RP5-1028L10.2	1.31265	-3.93007	4.82992	-0.813691	0.415822	NA
RPA4	1.31265	-3.93007	4.82992	-0.813691	0.415822	NA
SNORD1B	1.31265	-3.93007	4.82992	-0.813691	0.415822	NA
SPDYE2	1.31265	-3.93007	4.82992	-0.813691	0.415822	NA
FRMD4B	39.0242	-3.92645	1.25357	-3.1322	0.00173499	0.102476
COL26A1	4.55165	-3.91689	3.21177	-1.21954	0.222638	NA
ANO2	21.3324	-3.91481	1.86327	-2.10105	0.0356367	0.509912
RP11-796E2.4	3.59314	-3.90572	3.55102	-1.09988	0.271383	NA
LHFPL3-AS1	95.2757	-3.90515	1.31853	-2.96173	0.00305912	0.150455
CTD-2207A17.1	8.93964	-3.8975	2.41215	-1.61578	0.106142	NA
PDZD4	140.862	-3.89721	3.86397	-1.0086	0.313164	0.877433
GAS1	83.5926	-3.89071	1.22009	-3.18886	0.00142834	0.0892541
GRAMD1C	15.9812	-3.88735	2.04157	-1.9041	0.0568978	0.589481
BIRC7	117.497	-3.88325	1.32675	-2.92689	0.00342366	0.161624
LRRC20	23.5169	-3.86058	2.10813	-1.83128	0.0670588	0.623136
CYP2F1P	1.52988	-3.86014	4.83754	-0.797954	0.424897	NA
LINC00601	1.52988	-3.86014	4.83754	-0.797954	0.424897	NA
LRRC43	1.52988	-3.86014	4.83754	-0.797954	0.424897	NA
MIR4442	1.52988	-3.86014	4.83754	-0.797954	0.424897	NA
RNU6-26P	1.52988	-3.86014	4.83754	-0.797954	0.424897	NA
RP11-353N4.2	1.52988	-3.86014	4.83754	-0.797954	0.424897	NA
RP11-638I2.2	1.52988	-3.86014	4.83754	-0.797954	0.424897	NA
RP11-64P12.8	1.52988	-3.86014	4.83754	-0.797954	0.424897	NA
RP4-668G5.1	1.52988	-3.86014	4.83754	-0.797954	0.424897	NA
RPL7AP10	1.52988	-3.86014	4.83754	-0.797954	0.424897	NA
TMEM150C	1.52988	-3.86014	4.83754	-0.797954	0.424897	NA
SLC24A5	361.432	-3.85238	0.973689	-3.95648	7.60615e-05	0.0126135
ROPN1B	43.2423	-3.83864	1.7427	-2.2027	0.0276162	0.455821
SEMA6A	168.34	-3.83742	1.1127	-3.44875	0.000563188	0.0492219
SORBS1	159.79	-3.83141	0.926646	-4.13471	3.55407e-05	0.00650326
RP11-967K21.1	2.96452	-3.82707	3.73621	-1.02432	0.305685	NA
PLCL1	18.076	-3.82317	1.92331	-1.9878	0.0468335	0.561555
SERPINA5	10.9163	-3.82005	2.54579	-1.50054	0.133475	0.747506
TFF3	8.43485	-3.81901	2.57292	-1.48431	0.137727	NA
FXYD3	600.799	-3.81898	1.07461	-3.55382	0.000379672	0.0358817
WDR72	18.3628	-3.81597	2.09659	-1.82008	0.0687463	0.629942
ZDHHC20	52.8034	-3.81208	1.04973	-3.6315	0.000281783	0.0291589
PROX1	4.33258	-3.80986	3.2072	-1.18791	0.23487	NA
SOCS7	17.1756	-3.80692	1.67775	-2.26906	0.0232648	0.424941
SPATA17	3.16762	-3.80662	3.57763	-1.06401	0.287326	NA
C16orf3	4.2697	-3.80572	3.27192	-1.16315	0.24477	NA
FAM115B	2.93215	-3.79907	3.72542	-1.01977	0.307838	NA
RP11-114H23.1	2.93215	-3.79907	3.72542	-1.01977	0.307838	NA
ABCC2	288.463	-3.79705	1.13043	-3.35894	0.000782413	0.0632532
SGCA	11.5861	-3.79506	2.31355	-1.64037	0.100929	0.691753
AC010136.2	1.37738	-3.78299	4.83509	-0.782403	0.433978	NA
ADAMTS2	1.37738	-3.78299	4.83509	-0.782403	0.433978	NA
ANKK1	1.37738	-3.78299	4.83509	-0.782403	0.433978	NA
CTD-2089O24.1	1.37738	-3.78299	4.83509	-0.782403	0.433978	NA
CYP1B1	1.37738	-3.78299	4.83509	-0.782403	0.433978	NA
INTS6P1	1.37738	-3.78299	4.83509	-0.782403	0.433978	NA
MIR211	1.37738	-3.78299	4.83509	-0.782403	0.433978	NA
OR7A5	1.37738	-3.78299	4.83509	-0.782403	0.433978	NA
RP11-242C19.2	1.37738	-3.78299	4.83509	-0.782403	0.433978	NA
RP11-46F15.2	1.37738	-3.78299	4.83509	-0.782403	0.433978	NA
ZFP92	1.37738	-3.78299	4.83509	-0.782403	0.433978	NA
CTD-2516F10.2	7.29148	-3.77636	2.69711	-1.40015	0.161469	NA
SLC47A1	13.6649	-3.77611	2.1882	-1.72567	0.0844065	0.66849
IL12RB2	67.6251	-3.77519	1.13272	-3.33286	0.000859587	0.0657138
GAS7	1838.34	-3.77396	1.30515	-2.89159	0.00383293	0.170375
RP11-473I1.5	6.97717	-3.77107	2.72929	-1.3817	0.167063	NA
HNMT	71.6444	-3.76909	1.36519	-2.76086	0.00576492	0.212448
RP11-317M11.1	4.24295	-3.76632	4.464	-0.84371	0.398832	NA
GPR143	334.224	-3.75039	0.767431	-4.88693	1.02418e-06	0.00054408
CES1	4.51118	-3.74743	4.36973	-0.85759	0.391119	NA
RP11-770E5.1	4.51118	-3.74743	4.36973	-0.85759	0.391119	NA
KCNH8	9.25765	-3.74494	2.51048	-1.49172	0.135771	NA
SERPINA1	10.3133	-3.73864	2.41932	-1.54533	0.122267	NA
NLGN1	128.55	-3.73815	1.49474	-2.50088	0.0123886	0.327702
NR4A3	29.0522	-3.73495	1.55273	-2.40541	0.0161545	0.365318
ZNF843	4.02012	-3.73448	3.3552	-1.11304	0.26569	NA
CARD14	13.0039	-3.73319	2.21707	-1.68384	0.0922124	0.685892
CA8	140.062	-3.72629	1.28025	-2.91058	0.00360755	0.165954
AC096677.1	4.45456	-3.7214	3.16679	-1.17513	0.239941	NA
SESN3	365.028	-3.7213	1.00832	-3.6906	0.000223726	0.0241158
LONRF2	49.2195	-3.71252	1.38095	-2.68839	0.00717976	0.24185
PAEP	30.9596	-3.71167	2.1474	-1.72845	0.0839071	0.668172
TRIM17	4.04728	-3.71092	3.3044	-1.12302	0.261428	NA
WNK2	17.7574	-3.70295	1.79046	-2.06816	0.0386254	0.527245
CMTM1	2.88567	-3.69781	3.70645	-0.997667	0.318441	NA
NAP1L3	3.83341	-3.6938	3.35214	-1.10192	0.270495	NA
HS6ST2	4.22923	-3.69372	4.48451	-0.823661	0.410132	NA
GRB10	243.642	-3.69268	3.60708	-1.02373	0.305961	0.873067
C10orf90	367.745	-3.68533	1.45094	-2.53996	0.0110866	0.31391
TSPAN32	2.71493	-3.68258	3.87568	-0.950176	0.342023	NA
GHR	5.245	-3.68217	3.09157	-1.19104	0.23364	NA
AC007308.6	1.28029	-3.67894	4.84301	-0.75964	0.44747	NA
BFSP2	1.28029	-3.67894	4.84301	-0.75964	0.44747	NA
CTB-133G6.1	1.28029	-3.67894	4.84301	-0.75964	0.44747	NA
MORC1	1.28029	-3.67894	4.84301	-0.75964	0.44747	NA
NCCRP1	1.28029	-3.67894	4.84301	-0.75964	0.44747	NA
RN7SL650P	1.28029	-3.67894	4.84301	-0.75964	0.44747	NA
RP11-223C24.1	1.28029	-3.67894	4.84301	-0.75964	0.44747	NA
RP11-626E13.1	1.28029	-3.67894	4.84301	-0.75964	0.44747	NA
WWC2-AS2	1.28029	-3.67894	4.84301	-0.75964	0.44747	NA
CCNA1	2.78858	-3.67885	3.78967	-0.970756	0.33167	NA
IL10RA	2.78858	-3.67885	3.78967	-0.970756	0.33167	NA
RDH12	2.68257	-3.67476	3.86355	-0.951137	0.341535	NA
COL5A3	1102.05	-3.67434	1.25846	-2.91972	0.00350342	0.163599
GFPT2	28.9942	-3.66851	1.83723	-1.99676	0.0458514	0.561005
ST3GAL5	218.12	-3.65568	1.24775	-2.92981	0.00339164	0.16107
SHROOM2	117.216	-3.65559	1.48959	-2.45409	0.014124	0.342124
CRYAB	230.045	-3.65559	1.14812	-3.18398	0.00145267	0.0899397
IGF1	14.9794	-3.65378	2.19289	-1.66619	0.0956749	0.688395
AC007040.5	1.06307	-3.64519	4.83883	-0.753321	0.451257	NA
AC074363.1	1.06307	-3.64519	4.83883	-0.753321	0.451257	NA
AC096574.5	1.06307	-3.64519	4.83883	-0.753321	0.451257	NA
AL139318.1	1.06307	-3.64519	4.83883	-0.753321	0.451257	NA
C3P1	1.06307	-3.64519	4.83883	-0.753321	0.451257	NA
CTB-25B13.13	1.06307	-3.64519	4.83883	-0.753321	0.451257	NA
GABRR2	1.06307	-3.64519	4.83883	-0.753321	0.451257	NA
HAS1	1.06307	-3.64519	4.83883	-0.753321	0.451257	NA
KLRB1	1.06307	-3.64519	4.83883	-0.753321	0.451257	NA
MIR1254-1	1.06307	-3.64519	4.83883	-0.753321	0.451257	NA
PIFO	1.06307	-3.64519	4.83883	-0.753321	0.451257	NA
RMRPP2	1.06307	-3.64519	4.83883	-0.753321	0.451257	NA
RP1-121G13.3	1.06307	-3.64519	4.83883	-0.753321	0.451257	NA
RP1-179N16.3	1.06307	-3.64519	4.83883	-0.753321	0.451257	NA
RP11-1070A24.1	1.06307	-3.64519	4.83883	-0.753321	0.451257	NA
RP11-230B22.1	1.06307	-3.64519	4.83883	-0.753321	0.451257	NA
RP11-244B22.3	1.06307	-3.64519	4.83883	-0.753321	0.451257	NA
RP11-365O16.1	1.06307	-3.64519	4.83883	-0.753321	0.451257	NA
RP11-458D21.2	1.06307	-3.64519	4.83883	-0.753321	0.451257	NA
RP11-61A14.1	1.06307	-3.64519	4.83883	-0.753321	0.451257	NA
RP11-677I18.3	1.06307	-3.64519	4.83883	-0.753321	0.451257	NA
SLC9C1	1.06307	-3.64519	4.83883	-0.753321	0.451257	NA
TSSK3	1.06307	-3.64519	4.83883	-0.753321	0.451257	NA
RP3-332B22.1	3.8029	-3.64313	3.43203	-1.06151	0.288459	NA
LINC00488	4.82614	-3.63975	3.15498	-1.15365	0.248643	NA
RLBP1	4.82614	-3.63975	3.15498	-1.15365	0.248643	NA
TGFBR3	68.9455	-3.63961	1.09626	-3.32004	0.000900061	0.0672975
SPON2	1578.79	-3.63961	3.48769	-1.04356	0.29669	0.868232
DNAH6	4.47135	-3.63647	3.31515	-1.09692	0.272674	NA
JAKMIP2	4.47135	-3.63647	3.31515	-1.09692	0.272674	NA
HSD3BP5	5.94688	-3.63557	2.96768	-1.22505	0.220555	NA
CTCFL	3.58382	-3.62929	3.43558	-1.05638	0.290793	NA
GJA3	47.7201	-3.61395	1.44255	-2.50526	0.0122363	0.325672
FEZ1	33.7042	-3.61337	1.42038	-2.54394	0.0109611	0.313091
GUCY1B2	3.4942	-3.60805	4.83636	-0.746025	0.455652	NA
RP1-155D22.2	3.4942	-3.60805	4.83636	-0.746025	0.455652	NA
PHBP9	2.86743	-3.60723	3.73099	-0.96683	0.333629	NA
LRCOL1	4.1894	-3.59948	3.38666	-1.06284	0.287854	NA
PTK6	7.33942	-3.59842	2.69384	-1.3358	0.181615	NA
TCN1	45.6023	-3.59561	1.10642	-3.24978	0.00115493	0.0766105
SLC7A5P1	15.1176	-3.58707	1.70666	-2.10181	0.0355701	0.509522
CTD-2380F24.1	3.66533	-3.57587	4.7528	-0.752372	0.451827	NA
UGT8	50.1973	-3.57396	1.35697	-2.63377	0.00844418	0.265755
CHRNA1	18.356	-3.57371	1.87273	-1.90829	0.0563543	0.589481
PCSK1N	22.0372	-3.57315	1.66408	-2.14722	0.0317758	0.486349
FAM184A	13.4472	-3.57032	2.53037	-1.41098	0.158249	0.781922
PIWIL4	3.33423	-3.55944	3.52817	-1.00886	0.31304	NA
CDK20	36.0641	-3.5569	1.74821	-2.0346	0.041891	0.543328
RIMKLBP1	2.53899	-3.5556	3.9135	-0.908547	0.363589	NA
RP11-359J14.2	2.53899	-3.5556	3.9135	-0.908547	0.363589	NA
RP11-116N8.4	3.24461	-3.55122	4.87897	-0.727864	0.466697	NA
PLEKHG1	34.576	-3.54719	1.73972	-2.03895	0.0414554	0.540927
TUB	89.91	-3.54454	1.33897	-2.64721	0.00811598	0.26245
APCDD1	15.5347	-3.5348	2.12594	-1.6627	0.0963734	0.688481
AB019438.63	1.09543	-3.53341	4.84368	-0.729487	0.465704	NA
AC002451.3	1.09543	-3.53341	4.84368	-0.729487	0.465704	NA
AC079807.4	1.09543	-3.53341	4.84368	-0.729487	0.465704	NA
ADH6	1.09543	-3.53341	4.84368	-0.729487	0.465704	NA
ANXA13	1.09543	-3.53341	4.84368	-0.729487	0.465704	NA
CATSPERB	1.09543	-3.53341	4.84368	-0.729487	0.465704	NA
CCDC38	1.09543	-3.53341	4.84368	-0.729487	0.465704	NA
CKMT1A	1.09543	-3.53341	4.84368	-0.729487	0.465704	NA
EFCC1	1.09543	-3.53341	4.84368	-0.729487	0.465704	NA
GOLGA8H	1.09543	-3.53341	4.84368	-0.729487	0.465704	NA
NTAN1P2	1.09543	-3.53341	4.84368	-0.729487	0.465704	NA
RAP1AP	1.09543	-3.53341	4.84368	-0.729487	0.465704	NA
RP11-114H24.5	1.09543	-3.53341	4.84368	-0.729487	0.465704	NA
RP11-142G1.3	1.09543	-3.53341	4.84368	-0.729487	0.465704	NA
RP11-255A11.21	1.09543	-3.53341	4.84368	-0.729487	0.465704	NA
RP11-29B2.5	1.09543	-3.53341	4.84368	-0.729487	0.465704	NA
RP11-344P13.4	1.09543	-3.53341	4.84368	-0.729487	0.465704	NA
RP11-423O2.1	1.09543	-3.53341	4.84368	-0.729487	0.465704	NA
RP11-855A2.5	1.09543	-3.53341	4.84368	-0.729487	0.465704	NA
RP11-981P6.1	1.09543	-3.53341	4.84368	-0.729487	0.465704	NA
RP4-673D20.3	1.09543	-3.53341	4.84368	-0.729487	0.465704	NA
RP4-737E23.2	1.09543	-3.53341	4.84368	-0.729487	0.465704	NA
RP5-1053E7.3	1.09543	-3.53341	4.84368	-0.729487	0.465704	NA
SLC34A1	1.09543	-3.53341	4.84368	-0.729487	0.465704	NA
TBC1D29	1.09543	-3.53341	4.84368	-0.729487	0.465704	NA
USP8P1	1.09543	-3.53341	4.84368	-0.729487	0.465704	NA
snoZ247	1.09543	-3.53341	4.84368	-0.729487	0.465704	NA
ETNPPL	2.43298	-3.52445	4.02382	-0.875897	0.381086	NA
PLEKHA6	2.43298	-3.52445	4.02382	-0.875897	0.381086	NA
RASGRF1	9.28255	-3.52029	2.52721	-1.39295	0.163633	NA
BRSK2	44.2119	-3.51877	1.16066	-3.0317	0.00243184	0.130522
PRKCH	37.5471	-3.51797	1.37652	-2.5557	0.0105975	0.305555
NPPC	9.43134	-3.51717	2.35946	-1.49067	0.136048	NA
CEP170P1	18.1062	-3.51655	1.71667	-2.04847	0.0405137	0.535834
GABRG3	3.38338	-3.51386	4.81703	-0.729466	0.465717	NA
PLCE1-AS1	3.38338	-3.51386	4.81703	-0.729466	0.465717	NA
SEPP1	3.38338	-3.51386	4.81703	-0.729466	0.465717	NA
RP11-839D17.3	3.23234	-3.51352	3.55544	-0.98821	0.32305	NA
APOE	3528.79	-3.51012	1.09231	-3.21348	0.00131136	0.0835589
HPN	16.0911	-3.50804	2.11259	-1.66054	0.0968051	0.688481
RP1-68D18.2	2.61784	-3.50677	3.86301	-0.907784	0.363993	NA
RP11-540B6.2	2.61784	-3.50677	3.86301	-0.907784	0.363993	NA
PZP	8.81765	-3.50648	2.4908	-1.40777	0.159198	NA
ZNRF2P1	5.93795	-3.50361	2.50721	-1.39741	0.162289	NA
SCML4	8.84706	-3.50213	2.16364	-1.61863	0.105528	NA
FGD4	68.7228	-3.50158	0.948118	-3.69319	0.000221459	0.0240721
GCNT3	2.46534	-3.49981	4.04067	-0.866148	0.386409	NA
C8orf31	5.85499	-3.49163	2.83159	-1.2331	0.217538	NA
AC003102.3	2.40062	-3.48994	4.01266	-0.869732	0.384447	NA
MYB	5.63107	-3.48637	2.88743	-1.20743	0.227267	NA
ACTG2	45.1303	-3.48546	1.11116	-3.13678	0.00170813	0.101819
SLITRK2	57.4924	-3.48448	1.62188	-2.14842	0.0316805	0.486349
ANPEP	50.3376	-3.48326	1.35001	-2.58017	0.00987524	0.294323
RN7SKP296	3.08465	-3.48322	3.63168	-0.959121	0.337498	NA
RP11-86H7.1	7.74336	-3.48303	2.64075	-1.31896	0.187183	NA
WIPF3	26.3073	-3.48243	1.66232	-2.09492	0.0361784	0.514816
SPRR2D	16.3594	-3.47966	1.95239	-1.78226	0.0747077	0.648988
RP11-164J13.1	12.9243	-3.47696	2.2486	-1.54628	0.122037	0.723439
CTD-2196E14.9	25.1482	-3.47566	1.47636	-2.3542	0.0185626	0.386024
ACSBG1	15.7575	-3.47322	2.02391	-1.7161	0.0861442	0.670443
PELI2	59.3889	-3.46399	1.44782	-2.39255	0.0167316	0.371416
UTS2B	3.92715	-3.46115	3.25421	-1.06359	0.287514	NA
C2CD4D	3.55331	-3.46059	3.5276	-0.981003	0.326591	NA
TTC18	3.55331	-3.46059	3.5276	-0.981003	0.326591	NA
NEB	5.3502	-3.46046	3.03568	-1.13993	0.254315	NA
DNAH10	2.97344	-3.45474	3.81509	-0.905545	0.365177	NA
FCGR2B	13.6425	-3.45431	2.20116	-1.56931	0.116575	0.719632
AC010149.4	1.0307	-3.45115	4.85088	-0.711447	0.476808	NA
AC068522.4	1.0307	-3.45115	4.85088	-0.711447	0.476808	NA
ACVRL1	1.0307	-3.45115	4.85088	-0.711447	0.476808	NA
APOBEC3H	1.0307	-3.45115	4.85088	-0.711447	0.476808	NA
DNASE2B	1.0307	-3.45115	4.85088	-0.711447	0.476808	NA
HNRNPA3P11	1.0307	-3.45115	4.85088	-0.711447	0.476808	NA
LYST-AS1	1.0307	-3.45115	4.85088	-0.711447	0.476808	NA
MCHR1	1.0307	-3.45115	4.85088	-0.711447	0.476808	NA
PAK3	1.0307	-3.45115	4.85088	-0.711447	0.476808	NA
RNF175	1.0307	-3.45115	4.85088	-0.711447	0.476808	NA
RP11-114N19.3	1.0307	-3.45115	4.85088	-0.711447	0.476808	NA
RP11-20I23.8	1.0307	-3.45115	4.85088	-0.711447	0.476808	NA
RP11-275I14.4	1.0307	-3.45115	4.85088	-0.711447	0.476808	NA
RP11-332H18.3	1.0307	-3.45115	4.85088	-0.711447	0.476808	NA
RP11-57A1.1	1.0307	-3.45115	4.85088	-0.711447	0.476808	NA
RP11-701H24.3	1.0307	-3.45115	4.85088	-0.711447	0.476808	NA
RP3-468K18.6	1.0307	-3.45115	4.85088	-0.711447	0.476808	NA
RPL32P1	1.0307	-3.45115	4.85088	-0.711447	0.476808	NA
UQCRHP4	1.0307	-3.45115	4.85088	-0.711447	0.476808	NA
ZBED6	17.2823	-3.45099	1.59965	-2.15734	0.030979	0.485145
FCGR2C	3.45622	-3.44972	3.5124	-0.982156	0.326023	NA
PPEF1	3.45622	-3.44972	3.5124	-0.982156	0.326023	NA
C3orf70	21.1749	-3.4351	1.92907	-1.78071	0.0749606	0.649786
GALNT12	9.72511	-3.4292	2.44836	-1.40061	0.16133	NA
MDGA2	59.6217	-3.42794	1.60642	-2.1339	0.032851	0.491245
EMR2	8.26904	-3.42776	2.19407	-1.56228	0.118221	NA
CNTN1	39.9508	-3.42568	1.31771	-2.59972	0.00932996	0.286232
CDH11	2.74544	-3.42513	4.89576	-0.699612	0.48417	NA
HCK	2.74544	-3.42513	4.89576	-0.699612	0.48417	NA
HORMAD1	2.74544	-3.42513	4.89576	-0.699612	0.48417	NA
SLC5A8	2.74544	-3.42513	4.89576	-0.699612	0.48417	NA
PLB1	4.99542	-3.42403	3.1746	-1.07857	0.28078	NA
MASP2	3.239	-3.42324	3.62524	-0.944279	0.345027	NA
RP1	2.32177	-3.42187	4.03221	-0.848634	0.396085	NA
RP11-1415C14.4	2.32177	-3.42187	4.03221	-0.848634	0.396085	NA
RP11-252A24.3	2.32177	-3.42187	4.03221	-0.848634	0.396085	NA
TEX14	2.32177	-3.42187	4.03221	-0.848634	0.396085	NA
CMYA5	2.28941	-3.411	4.06506	-0.839103	0.401412	NA
CTSO	88.6135	-3.41092	1.44229	-2.36493	0.0180333	0.381768
FMO4	28.4465	-3.40535	1.83963	-1.85111	0.0641538	0.61242
CD70	30.9226	-3.40325	1.50769	-2.25726	0.0239917	0.430037
MTSS1	108.33	-3.4019	0.876218	-3.88249	0.000103394	0.015027
CTSG	2.83506	-3.39926	3.74849	-0.906834	0.364495	NA
RTN4RL1	2.83506	-3.39926	3.74849	-0.906834	0.364495	NA
COL9A3	612.345	-3.39691	3.54282	-0.958815	0.337652	0.892456
DYNC1I1	29.0372	-3.39644	1.81071	-1.87574	0.0606903	0.60001
DHH	2.36826	-3.39131	4.01566	-0.844522	0.398378	NA
CTD-2514K5.2	8.18341	-3.38906	2.47927	-1.36696	0.171639	NA
USP51	17.5479	-3.37942	1.61855	-2.08793	0.0368046	0.519301
KCNH1	28.1979	-3.37756	1.3616	-2.48058	0.0131168	0.333989
RHAG	2.81948	-3.37717	4.8308	-0.699091	0.484495	NA
RP11-307C19.2	2.81948	-3.37717	4.8308	-0.699091	0.484495	NA
RP11-657O9.1	2.81948	-3.37717	4.8308	-0.699091	0.484495	NA
BCMO1	2.77966	-3.37645	3.91069	-0.863391	0.387923	NA
NGFR	1807.19	-3.3715	0.969581	-3.47727	0.000506545	0.0451873
AC008991.1	7.24419	-3.37144	2.70324	-1.24719	0.212329	NA
RHCG	5.10062	-3.37046	3.07302	-1.09679	0.272733	NA
HILS1	59.0714	-3.3703	1.66805	-2.0205	0.0433314	0.54888
RNF144A-AS1	38.2046	-3.36919	1.70104	-1.98067	0.0476283	0.563661
TP53I11	4.94627	-3.36632	3.03638	-1.10866	0.267577	NA
GPR133	3.20664	-3.36144	3.62363	-0.927645	0.353592	NA
SOX6	115.597	-3.3608	1.33423	-2.5189	0.0117722	0.323716
RP4-798C17.6	3.33089	-3.3595	3.48533	-0.963896	0.335098	NA
KBTBD11	2.72385	-3.35794	3.92811	-0.85485	0.392634	NA
AZGP1	429.189	-3.357	1.43079	-2.34625	0.0189631	0.390572
POU3F1	13.2441	-3.35436	2.73794	-1.22514	0.220523	0.832126
MITF	882.05	-3.35091	0.737365	-4.54443	5.50836e-06	0.00173782
PDE4B	578.15	-3.34925	0.8853	-3.78317	0.000154841	0.0194053
SLC15A2	4.96863	-3.34923	2.96279	-1.13043	0.258295	NA
ATP7B	73.6523	-3.34681	1.29813	-2.57817	0.00993244	0.295153
CAMK2A	2.49585	-3.34652	4.8982	-0.683215	0.494471	NA
CTD-2553C6.1	2.49585	-3.34652	4.8982	-0.683215	0.494471	NA
HLA-DPB2	2.49585	-3.34652	4.8982	-0.683215	0.494471	NA
CA7	27.1868	-3.34184	1.68883	-1.97879	0.04784	0.563661
CPEB3	5.6958	-3.34014	2.83365	-1.17874	0.238501	NA
CCL5	118.653	-3.33636	1.00662	-3.31442	0.000918327	0.0672975
VGF	475.528	-3.33621	0.753238	-4.42916	9.4602e-06	0.00244735
DNM1	9.81473	-3.33608	2.4549	-1.35895	0.174162	NA
PLCH1	2.1834	-3.33423	4.21518	-0.791005	0.428941	NA
RHCE	2.15103	-3.33263	4.2005	-0.79339	0.427551	NA
RP11-10N23.2	2.15103	-3.33263	4.2005	-0.79339	0.427551	NA
LRGUK	6.81721	-3.33203	2.79402	-1.19256	0.233043	NA
TNS1	329.026	-3.33036	1.17119	-2.84356	0.00446124	0.186751
CHST6	64.1852	-3.32705	1.38428	-2.40345	0.0162411	0.365318
TSPAN10	169.225	-3.32579	0.741829	-4.48322	7.35234e-06	0.00206745
GAPDHS	37.5153	-3.3256	1.40537	-2.36635	0.0179643	0.380931
ACSM3	2.25705	-3.32517	4.12058	-0.806968	0.419685	NA
CTTNBP2	66.1794	-3.32475	1.43325	-2.31973	0.0203553	0.403209
CACHD1	57.7383	-3.32218	1.1929	-2.78497	0.00535324	0.200507
ITIH3	2.49771	-3.31859	4.068	-0.815779	0.414626	NA
MAOB	2.98941	-3.31171	3.75269	-0.882489	0.377512	NA
MAP7D2	17.9905	-3.30949	1.64921	-2.00672	0.0447795	0.554811
RP11-114H23.2	2.58548	-3.30567	3.88175	-0.851593	0.39444	NA
RP11-445H22.4	2.58548	-3.30567	3.88175	-0.851593	0.39444	NA
RP11-574F21.2	2.58548	-3.30567	3.88175	-0.851593	0.39444	NA
SYNPO2	2.58548	-3.30567	3.88175	-0.851593	0.39444	NA
SV2B	7.12781	-3.30246	2.62251	-1.25927	0.207931	NA
COL14A1	136.685	-3.30145	1.10417	-2.98998	0.00278996	0.142641
LDB3	24.3957	-3.29957	1.52602	-2.16221	0.0306023	0.483322
CADPS2	39.503	-3.29955	1.72439	-1.91346	0.0556892	0.586119
CMTM8	14.8413	-3.29936	2.11482	-1.56011	0.118733	0.721714
BTNL9	2.53754	-3.29798	4.83934	-0.681495	0.495559	NA
LL22NC03-104C7.1	2.53754	-3.29798	4.83934	-0.681495	0.495559	NA
RP11-744K17.9	2.53754	-3.29798	4.83934	-0.681495	0.495559	NA
ESR2	9.24434	-3.2924	2.15438	-1.52824	0.126454	NA
TNRC6C-AS1	7.42174	-3.29097	2.39571	-1.3737	0.169536	NA
PDE3B	66.4213	-3.28931	1.16457	-2.82448	0.0047358	0.192264
P2RY1	12.9224	-3.28653	2.17788	-1.50905	0.131286	0.741689
TATDN2P2	5.00434	-3.28166	2.65379	-1.23659	0.216238	NA
LRRK2	80.7696	-3.27816	0.939763	-3.48828	0.000486135	0.043843
GARNL3	9.17695	-3.27559	2.10044	-1.55948	0.118883	NA
SLC5A9	3.98029	-3.27557	3.34455	-0.979375	0.327395	NA
WISP2	33.811	-3.27441	1.75636	-1.86431	0.0622777	0.605969
KIAA0754	57.213	-3.27025	1.00828	-3.24339	0.00118117	0.0775555
HIST1H2AI	3.01658	-3.26655	3.66371	-0.891595	0.37261	NA
COL6A3	4.4471	-3.26619	3.16992	-1.03037	0.302837	NA
SH3GL2	54.2833	-3.26287	1.65801	-1.96794	0.0490752	0.564993
AMDHD1	4.55577	-3.26257	3.08883	-1.05625	0.290854	NA
CYP51A1	45.3892	-3.25964	1.40751	-2.3159	0.0205639	0.405591
GAPDHP14	2.24627	-3.25821	4.89921	-0.665048	0.50602	NA
MS4A7	2.24627	-3.25821	4.89921	-0.665048	0.50602	NA
NDN	2.24627	-3.25821	4.89921	-0.665048	0.50602	NA
RP11-566K19.5	2.24627	-3.25821	4.89921	-0.665048	0.50602	NA
SH2D3C	2.24627	-3.25821	4.89921	-0.665048	0.50602	NA
AC007276.5	7.19666	-3.25699	2.29158	-1.42128	0.155235	NA
AC124944.2	2.11867	-3.25515	4.19521	-0.775919	0.437797	NA
HSPA12B	2.11867	-3.25515	4.19521	-0.775919	0.437797	NA
RFPL2	2.11867	-3.25515	4.19521	-0.775919	0.437797	NA
RP3-523C21.1	2.11867	-3.25515	4.19521	-0.775919	0.437797	NA
RP11-981G7.6	9.31347	-3.25235	2.15359	-1.5102	0.130992	NA
AC105053.4	2.21576	-3.2506	4.25384	-0.764156	0.444774	NA
BMP6	2.21576	-3.2506	4.25384	-0.764156	0.444774	NA
RP3-395M20.7	12.8197	-3.24756	2.2301	-1.45624	0.145327	0.761978
SELENBP1	351.12	-3.2426	0.771965	-4.20045	2.6639e-05	0.00541827
SDC3	2550.11	-3.24013	1.25011	-2.59187	0.00954563	0.289678
FDCSP	412.289	-3.23949	4.76574	-0.679745	0.496666	0.941003
PRKG1-AS1	2.03982	-3.23587	4.24536	-0.762214	0.445932	NA
RP4-562J12.2	2.03982	-3.23587	4.24536	-0.762214	0.445932	NA
PIPOX	13.2865	-3.23582	2.19228	-1.476	0.139943	0.755376
LRAT	47.6356	-3.22985	1.31596	-2.45437	0.0141132	0.342124
KB-318B8.7	3.55146	-3.22974	3.47394	-0.929705	0.352524	NA
LA16c-390E6.4	32.6727	-3.2279	1.64106	-1.96696	0.0491874	0.565249
LGALS9	6.39834	-3.22304	2.84639	-1.13233	0.257498	NA
HSPA7	4.56908	-3.21291	3.20246	-1.00326	0.315734	NA
CEACAMP10	2.25559	-3.20928	4.84944	-0.661785	0.508109	NA
GABBR2	2.25559	-3.20928	4.84944	-0.661785	0.508109	NA
SLC44A5	2.25559	-3.20928	4.84944	-0.661785	0.508109	NA
SMCO3	2.07219	-3.20629	4.21166	-0.761288	0.446485	NA
RP3-405J10.3	2.3865	-3.20491	3.98843	-0.803552	0.421656	NA
GABRA5	2.33589	-3.19978	4.03578	-0.792853	0.427863	NA
ZNF69	2.33589	-3.19978	4.03578	-0.792853	0.427863	NA
MLC1	30.8342	-3.19711	1.91889	-1.66612	0.0956887	0.688395
AC133680.1	0.813482	-3.19345	4.85833	-0.657314	0.510979	NA
ACOT12	0.813482	-3.19345	4.85833	-0.657314	0.510979	NA
AF230666.2	0.813482	-3.19345	4.85833	-0.657314	0.510979	NA
AGGF1P1	0.813482	-3.19345	4.85833	-0.657314	0.510979	NA
AK8	0.813482	-3.19345	4.85833	-0.657314	0.510979	NA
AL591025.1	0.813482	-3.19345	4.85833	-0.657314	0.510979	NA
ANKRD20A17P	0.813482	-3.19345	4.85833	-0.657314	0.510979	NA
BAAT	0.813482	-3.19345	4.85833	-0.657314	0.510979	NA
CCDC173	0.813482	-3.19345	4.85833	-0.657314	0.510979	NA
CCL17	0.813482	-3.19345	4.85833	-0.657314	0.510979	NA
CD80	0.813482	-3.19345	4.85833	-0.657314	0.510979	NA
CTD-2126E3.3	0.813482	-3.19345	4.85833	-0.657314	0.510979	NA
CTD-2184D3.7	0.813482	-3.19345	4.85833	-0.657314	0.510979	NA
FAM194B	0.813482	-3.19345	4.85833	-0.657314	0.510979	NA
FSBP	0.813482	-3.19345	4.85833	-0.657314	0.510979	NA
FSTL4	0.813482	-3.19345	4.85833	-0.657314	0.510979	NA
GCNT7	0.813482	-3.19345	4.85833	-0.657314	0.510979	NA
GNRHR	0.813482	-3.19345	4.85833	-0.657314	0.510979	NA
HNRNPA1P52	0.813482	-3.19345	4.85833	-0.657314	0.510979	NA
HSPB2	0.813482	-3.19345	4.85833	-0.657314	0.510979	NA
LA16c-380H5.3	0.813482	-3.19345	4.85833	-0.657314	0.510979	NA
LL0XNC01-116E7.1	0.813482	-3.19345	4.85833	-0.657314	0.510979	NA
MANEA-AS1	0.813482	-3.19345	4.85833	-0.657314	0.510979	NA
MEST	0.813482	-3.19345	4.85833	-0.657314	0.510979	NA
NAT8	0.813482	-3.19345	4.85833	-0.657314	0.510979	NA
NR2E1	0.813482	-3.19345	4.85833	-0.657314	0.510979	NA
OR51B5	0.813482	-3.19345	4.85833	-0.657314	0.510979	NA
OR52E6	0.813482	-3.19345	4.85833	-0.657314	0.510979	NA
PAICSP4	0.813482	-3.19345	4.85833	-0.657314	0.510979	NA
PPIAP13	0.813482	-3.19345	4.85833	-0.657314	0.510979	NA
RNU6-481P	0.813482	-3.19345	4.85833	-0.657314	0.510979	NA
RP1-12G14.7	0.813482	-3.19345	4.85833	-0.657314	0.510979	NA
RP1-206D15.5	0.813482	-3.19345	4.85833	-0.657314	0.510979	NA
RP1-313L4.4	0.813482	-3.19345	4.85833	-0.657314	0.510979	NA
RP11-284M14.1	0.813482	-3.19345	4.85833	-0.657314	0.510979	NA
RP11-348B17.1	0.813482	-3.19345	4.85833	-0.657314	0.510979	NA
RP11-360L9.7	0.813482	-3.19345	4.85833	-0.657314	0.510979	NA
RP11-383C5.7	0.813482	-3.19345	4.85833	-0.657314	0.510979	NA
RP11-405F3.5	0.813482	-3.19345	4.85833	-0.657314	0.510979	NA
RP11-468H14.2	0.813482	-3.19345	4.85833	-0.657314	0.510979	NA
RP11-480G7.1	0.813482	-3.19345	4.85833	-0.657314	0.510979	NA
RP11-491F9.1	0.813482	-3.19345	4.85833	-0.657314	0.510979	NA
RP11-542A14.1	0.813482	-3.19345	4.85833	-0.657314	0.510979	NA
RP11-615I2.2	0.813482	-3.19345	4.85833	-0.657314	0.510979	NA
RP11-654E17.2	0.813482	-3.19345	4.85833	-0.657314	0.510979	NA
RP11-6N17.3	0.813482	-3.19345	4.85833	-0.657314	0.510979	NA
RP11-700H6.1	0.813482	-3.19345	4.85833	-0.657314	0.510979	NA
RP11-80H5.7	0.813482	-3.19345	4.85833	-0.657314	0.510979	NA
RP11-874G11.1	0.813482	-3.19345	4.85833	-0.657314	0.510979	NA
RP3-465N24.5	0.813482	-3.19345	4.85833	-0.657314	0.510979	NA
RP3-465N24.6	0.813482	-3.19345	4.85833	-0.657314	0.510979	NA
RP5-837I24.1	0.813482	-3.19345	4.85833	-0.657314	0.510979	NA
S100A14	0.813482	-3.19345	4.85833	-0.657314	0.510979	NA
SMYD1	0.813482	-3.19345	4.85833	-0.657314	0.510979	NA
SNORD108	0.813482	-3.19345	4.85833	-0.657314	0.510979	NA
SNORD116-24	0.813482	-3.19345	4.85833	-0.657314	0.510979	NA
SYCP3	0.813482	-3.19345	4.85833	-0.657314	0.510979	NA
TMEM40	0.813482	-3.19345	4.85833	-0.657314	0.510979	NA
UBA52P8	0.813482	-3.19345	4.85833	-0.657314	0.510979	NA
YBX3P1	0.813482	-3.19345	4.85833	-0.657314	0.510979	NA
ZDHHC15	0.813482	-3.19345	4.85833	-0.657314	0.510979	NA
SOX5	56.2889	-3.19004	1.36659	-2.3343	0.0195799	0.394221
CELSR1	462.773	-3.1863	0.926581	-3.43878	0.000584352	0.0507288
ANKRD36BP1	11.7159	-3.18627	1.85526	-1.71742	0.0859027	0.670337
SULT1A1	6.71947	-3.18238	2.97609	-1.06931	0.284928	NA
LGI4	52.6271	-3.17821	1.34843	-2.35697	0.0184247	0.385448
ITPKB	1085.04	-3.17656	0.829843	-3.8279	0.000129241	0.0172344
FNBP1P1	3.39562	-3.17516	3.44078	-0.922804	0.35611	NA
BMX	2.00746	-3.17314	4.29581	-0.738661	0.460113	NA
CDH15	15.4218	-3.17025	1.68578	-1.88059	0.0600282	0.599594
RP11-236F9.4	4.15661	-3.16986	3.28904	-0.963766	0.335163	NA
TSPY26P	4.22133	-3.16857	3.25517	-0.973399	0.330355	NA
SRXN1	10.6301	-3.16465	2.44481	-1.29444	0.195514	NA
ART3	4.50436	-3.16161	3.20642	-0.986025	0.324121	NA
FAM163A	1.99668	-3.15964	4.90044	-0.644765	0.519079	NA
FBLN7	1.99668	-3.15964	4.90044	-0.644765	0.519079	NA
IL36G	1.99668	-3.15964	4.90044	-0.644765	0.519079	NA
LRRC55	1.99668	-3.15964	4.90044	-0.644765	0.519079	NA
MRGPRX4	1.99668	-3.15964	4.90044	-0.644765	0.519079	NA
PRSS21	1.99668	-3.15964	4.90044	-0.644765	0.519079	NA
SEMA3E	1.99668	-3.15964	4.90044	-0.644765	0.519079	NA
SPRR2A	1.99668	-3.15964	4.90044	-0.644765	0.519079	NA
KAT2B	366.827	-3.15946	0.730109	-4.32738	1.50891e-05	0.0036144
ST6GALNAC3	50.8743	-3.15785	1.60313	-1.9698	0.0488615	0.564267
RGS5	4.12278	-3.15777	3.18931	-0.990111	0.32212	NA
PDZRN3	202.645	-3.15653	1.11401	-2.8335	0.00460412	0.189815
SEPT4	21.4582	-3.15391	1.72927	-1.82383	0.0681771	0.628561
CPQ	507.988	-3.15068	1.26757	-2.48561	0.012933	0.331921
PPP1R32	4.10974	-3.14817	3.34738	-0.940489	0.346967	NA
RN7SL268P	4.10974	-3.14817	3.34738	-0.940489	0.346967	NA
AC009495.4	3.02178	-3.14785	3.75897	-0.837423	0.402355	NA
ENO1-IT1	3.02178	-3.14785	3.75897	-0.837423	0.402355	NA
LEPR	8.43232	-3.14558	2.14379	-1.4673	0.142295	NA
AC005307.3	0.781119	-3.14137	4.86386	-0.645859	0.518371	NA
AC007000.12	0.781119	-3.14137	4.86386	-0.645859	0.518371	NA
AC010127.5	0.781119	-3.14137	4.86386	-0.645859	0.518371	NA
AC016910.1	0.781119	-3.14137	4.86386	-0.645859	0.518371	NA
AC053503.4	0.781119	-3.14137	4.86386	-0.645859	0.518371	NA
AKR7A2P1	0.781119	-3.14137	4.86386	-0.645859	0.518371	NA
ANKRD34B	0.781119	-3.14137	4.86386	-0.645859	0.518371	NA
ANKRD44-IT1	0.781119	-3.14137	4.86386	-0.645859	0.518371	NA
AP000322.53	0.781119	-3.14137	4.86386	-0.645859	0.518371	NA
AP001468.58	0.781119	-3.14137	4.86386	-0.645859	0.518371	NA
API5P2	0.781119	-3.14137	4.86386	-0.645859	0.518371	NA
BACE2-IT1	0.781119	-3.14137	4.86386	-0.645859	0.518371	NA
C11orf72	0.781119	-3.14137	4.86386	-0.645859	0.518371	NA
CAP1P2	0.781119	-3.14137	4.86386	-0.645859	0.518371	NA
CPNE6	0.781119	-3.14137	4.86386	-0.645859	0.518371	NA
CTD-2248H3.1	0.781119	-3.14137	4.86386	-0.645859	0.518371	NA
CTD-2587M2.1	0.781119	-3.14137	4.86386	-0.645859	0.518371	NA
DLGAP3	0.781119	-3.14137	4.86386	-0.645859	0.518371	NA
ERP29P1	0.781119	-3.14137	4.86386	-0.645859	0.518371	NA
ETV5-AS1	0.781119	-3.14137	4.86386	-0.645859	0.518371	NA
FAM110D	0.781119	-3.14137	4.86386	-0.645859	0.518371	NA
FGF18	0.781119	-3.14137	4.86386	-0.645859	0.518371	NA
GS1-279B7.1	0.781119	-3.14137	4.86386	-0.645859	0.518371	NA
LAMTOR5-AS1	0.781119	-3.14137	4.86386	-0.645859	0.518371	NA
LINC00365	0.781119	-3.14137	4.86386	-0.645859	0.518371	NA
LINC00698	0.781119	-3.14137	4.86386	-0.645859	0.518371	NA
MBOAT4	0.781119	-3.14137	4.86386	-0.645859	0.518371	NA
MEFV	0.781119	-3.14137	4.86386	-0.645859	0.518371	NA
MEIOB	0.781119	-3.14137	4.86386	-0.645859	0.518371	NA
MKRN3	0.781119	-3.14137	4.86386	-0.645859	0.518371	NA
P2RY4	0.781119	-3.14137	4.86386	-0.645859	0.518371	NA
PCDHA3	0.781119	-3.14137	4.86386	-0.645859	0.518371	NA
PCDHGA11	0.781119	-3.14137	4.86386	-0.645859	0.518371	NA
PFN1P2	0.781119	-3.14137	4.86386	-0.645859	0.518371	NA
PLXNA4	0.781119	-3.14137	4.86386	-0.645859	0.518371	NA
RAD23BP1	0.781119	-3.14137	4.86386	-0.645859	0.518371	NA
RP11-109G10.2	0.781119	-3.14137	4.86386	-0.645859	0.518371	NA
RP11-12M9.4	0.781119	-3.14137	4.86386	-0.645859	0.518371	NA
RP11-146E13.4	0.781119	-3.14137	4.86386	-0.645859	0.518371	NA
RP11-19G24.1	0.781119	-3.14137	4.86386	-0.645859	0.518371	NA
RP11-203P23.2	0.781119	-3.14137	4.86386	-0.645859	0.518371	NA
RP11-290F5.1	0.781119	-3.14137	4.86386	-0.645859	0.518371	NA
RP11-29H23.7	0.781119	-3.14137	4.86386	-0.645859	0.518371	NA
RP11-320N21.2	0.781119	-3.14137	4.86386	-0.645859	0.518371	NA
RP11-332H18.5	0.781119	-3.14137	4.86386	-0.645859	0.518371	NA
RP11-360O19.4	0.781119	-3.14137	4.86386	-0.645859	0.518371	NA
RP11-403B2.7	0.781119	-3.14137	4.86386	-0.645859	0.518371	NA
RP11-44F21.5	0.781119	-3.14137	4.86386	-0.645859	0.518371	NA
RP11-463O9.9	0.781119	-3.14137	4.86386	-0.645859	0.518371	NA
RP11-466G12.2	0.781119	-3.14137	4.86386	-0.645859	0.518371	NA
RP11-477J21.6	0.781119	-3.14137	4.86386	-0.645859	0.518371	NA
RP11-557F20.2	0.781119	-3.14137	4.86386	-0.645859	0.518371	NA
RP11-677M14.6	0.781119	-3.14137	4.86386	-0.645859	0.518371	NA
RP11-711M9.1	0.781119	-3.14137	4.86386	-0.645859	0.518371	NA
RP11-75C10.7	0.781119	-3.14137	4.86386	-0.645859	0.518371	NA
RP11-775B15.2	0.781119	-3.14137	4.86386	-0.645859	0.518371	NA
RP11-79H23.3	0.781119	-3.14137	4.86386	-0.645859	0.518371	NA
RP11-886D15.1	0.781119	-3.14137	4.86386	-0.645859	0.518371	NA
SOAT2	0.781119	-3.14137	4.86386	-0.645859	0.518371	NA
SUCLA2P1	0.781119	-3.14137	4.86386	-0.645859	0.518371	NA
TAS1R1	0.781119	-3.14137	4.86386	-0.645859	0.518371	NA
TAS2R4	0.781119	-3.14137	4.86386	-0.645859	0.518371	NA
TAS2R64P	0.781119	-3.14137	4.86386	-0.645859	0.518371	NA
TNNI1	0.781119	-3.14137	4.86386	-0.645859	0.518371	NA
TSPYL5	0.781119	-3.14137	4.86386	-0.645859	0.518371	NA
U73169.1	0.781119	-3.14137	4.86386	-0.645859	0.518371	NA
UMODL1	0.781119	-3.14137	4.86386	-0.645859	0.518371	NA
YWHAZP6	0.781119	-3.14137	4.86386	-0.645859	0.518371	NA
ZFP2	0.781119	-3.14137	4.86386	-0.645859	0.518371	NA
ZNF285B	0.781119	-3.14137	4.86386	-0.645859	0.518371	NA
TMCC3	19.0327	-3.13857	1.51769	-2.06798	0.0386415	0.527245
CPEB2	290.325	-3.13747	0.660242	-4.75199	2.01421e-06	0.000849429
FMN1	1229.76	-3.13703	0.752453	-4.16907	3.05851e-05	0.0057336
AXIN2	14.5419	-3.1346	2.14299	-1.46272	0.143544	0.76069
SASH1	268.917	-3.13416	0.913553	-3.43073	0.000601949	0.051225
ABCA12	3.48112	-3.13243	3.53516	-0.886079	0.375575	NA
CYP7B1	13.2747	-3.13176	2.08517	-1.50192	0.133118	0.746049
CERS4	118.261	-3.13148	1.48528	-2.10835	0.0350011	0.505854
ARHGAP20	3.49416	-3.12923	3.47178	-0.901334	0.367411	NA
RP11-429E11.2	34.384	-3.12883	1.31882	-2.37244	0.0176708	0.379433
FAM217A	1.90145	-3.12677	4.4275	-0.706216	0.480054	NA
RP11-557H15.2	2.22468	-3.12676	4.21035	-0.742637	0.457702	NA
RP3-395M20.8	23.6148	-3.12627	1.87704	-1.66553	0.0958077	0.688481
CYP2J2	13.7079	-3.12307	2.2114	-1.41226	0.157873	0.780988
BEST1	625.912	-3.12146	1.2861	-2.42708	0.0152208	0.35364
AUTS2	68.023	-3.12049	1.50409	-2.07467	0.0380173	0.524244
ANK3	6.07592	-3.11981	2.95413	-1.05608	0.29093	NA
TGM2	24.4023	-3.11733	1.59044	-1.96005	0.0499904	0.568538
CTSS	211.248	-3.11618	0.744623	-4.18491	2.85281e-05	0.00566003
NEK3	12.717	-3.1144	2.23002	-1.39658	0.16254	0.784183
LYST	1396.34	-3.11161	0.930188	-3.34513	0.000822426	0.0640848
ZSCAN23	5.71593	-3.11153	2.88268	-1.07939	0.280415	NA
TRIM51	20.583	-3.1109	1.92368	-1.61716	0.105844	0.700974
ARHGEF34P	4.63419	-3.11032	3.15535	-0.985731	0.324265	NA
GABRP	1.97364	-3.10848	4.86162	-0.639392	0.522568	NA
GSTM3P1	1.97364	-3.10848	4.86162	-0.639392	0.522568	NA
INSL4	1.97364	-3.10848	4.86162	-0.639392	0.522568	NA
PDE9A	1.97364	-3.10848	4.86162	-0.639392	0.522568	NA
RP11-260M19.2	1.97364	-3.10848	4.86162	-0.639392	0.522568	NA
RP11-819C21.1	1.97364	-3.10848	4.86162	-0.639392	0.522568	NA
ZNF366	1.97364	-3.10848	4.86162	-0.639392	0.522568	NA
ZNF536	1.97364	-3.10848	4.86162	-0.639392	0.522568	NA
RAP1GAP	85.2164	-3.10125	1.59238	-1.94756	0.0514677	0.573633
MACROD2	10.8058	-3.09861	2.03812	-1.52033	0.128429	0.738235
KCND3	9.26016	-3.09839	2.546	-1.21697	0.223617	NA
PKNOX2	119.125	-3.09569	1.29684	-2.38711	0.0169816	0.375483
RP11-169D4.1	11.6181	-3.08916	2.16713	-1.42546	0.154024	0.776121
AC073343.1	1.86908	-3.08871	4.41575	-0.699475	0.484255	NA
CTD-3195I5.3	1.86908	-3.08871	4.41575	-0.699475	0.484255	NA
GK-AS1	1.86908	-3.08871	4.41575	-0.699475	0.484255	NA
OR7E101P	1.86908	-3.08871	4.41575	-0.699475	0.484255	NA
TG	1.86908	-3.08871	4.41575	-0.699475	0.484255	NA
HECW2	7.26723	-3.08675	2.65796	-1.16132	0.24551	NA
RP11-32B5.7	3.05229	-3.08542	3.67169	-0.840327	0.400725	NA
COL12A1	50.6011	-3.08458	1.37133	-2.24933	0.0244913	0.434155
AK7	3.93938	-3.0841	3.35152	-0.920208	0.357464	NA
RARRES1	2.73983	-3.08303	3.8945	-0.791637	0.428572	NA
RP11-138J23.1	3.11367	-3.0824	3.55727	-0.866507	0.386212	NA
RP4-718J7.4	29.6126	-3.07872	1.46363	-2.10348	0.0354235	0.507986
ANKRD7	2.08631	-3.07759	4.21673	-0.729851	0.465481	NA
ZRANB2-AS2	2.08631	-3.07759	4.21673	-0.729851	0.465481	NA
ANGPTL2	33.6268	-3.07745	1.72218	-1.78695	0.0739453	0.647584
DUSP15	32.5195	-3.07674	1.88156	-1.63521	0.102005	0.691753
TRPM3	12.3419	-3.07546	1.87483	-1.64039	0.100924	0.691753
AC074212.3	2.10455	-3.07034	4.18768	-0.733184	0.463446	NA
RP11-359E7.2	2.10455	-3.07034	4.18768	-0.733184	0.463446	NA
LRRC37A3	5.43983	-3.06523	3.01934	-1.0152	0.31001	NA
GOLGA6L5	2.6751	-3.06257	3.87312	-0.790726	0.429104	NA
PSD2	2.6751	-3.06257	3.87312	-0.790726	0.429104	NA
SNORD19	2.6751	-3.06257	3.87312	-0.790726	0.429104	NA
ABCC11	2.98276	-3.06159	3.69321	-0.828978	0.407117	NA
RP5-1148A21.3	2.98276	-3.06159	3.69321	-0.828978	0.407117	NA
SLC16A8	13.8275	-3.06077	1.91262	-1.60031	0.109531	0.704614
TPPP3	8.90416	-3.0588	2.51459	-1.21642	0.223824	NA
ITGB3	1355.14	-3.05821	0.723283	-4.22823	2.35535e-05	0.00507775
LPAR6	39.2208	-3.05816	1.22798	-2.49039	0.0127602	0.330695
PPFIBP2	142.904	-3.05684	1.17597	-2.59942	0.00933821	0.286232
RP11-84C13.1	4.85141	-3.0542	3.1118	-0.981491	0.32635	NA
MAP2	56.4076	-3.0541	1.5684	-1.94727	0.0515021	0.573633
FRK	13.5612	-3.05064	1.86682	-1.63414	0.10223	0.691753
MYO1D	1445.54	-3.04895	0.654275	-4.66004	3.16143e-06	0.00113592
OPRD1	1.7471	-3.0481	4.90201	-0.621807	0.534069	NA
RP11-467J12.4	1.7471	-3.0481	4.90201	-0.621807	0.534069	NA
SYNPR	1.7471	-3.0481	4.90201	-0.621807	0.534069	NA
LHFPL3	4.00519	-3.04613	3.36452	-0.90537	0.36527	NA
PRODH	20.8607	-3.04237	1.86964	-1.62725	0.103683	0.694283
GPR135	8.31318	-3.0397	2.57827	-1.17897	0.238409	NA
ADAMTS4	329.991	-3.03615	0.660213	-4.59873	4.25065e-06	0.0014469
NBEAP1	3.60872	-3.03071	3.38226	-0.896059	0.370221	NA
CHGA	2.89232	-3.02644	3.7136	-0.814963	0.415093	NA
SNORD94	2.89232	-3.02644	3.7136	-0.814963	0.415093	NA
ZNF23	3.21221	-3.01718	3.59849	-0.838456	0.401775	NA
CASQ2	8.84129	-3.01538	2.52676	-1.19338	0.232721	NA
RP4-545C24.1	1.79024	-3.0135	4.46465	-0.67497	0.499695	NA
CCDC149	111.175	-3.01084	1.18898	-2.53228	0.0113323	0.317386
CTD-3157E16.1	5.98109	-3.00978	2.43288	-1.23712	0.216041	NA
GREB1	434.524	-3.00865	1.02247	-2.94252	0.00325553	0.156544
AARD	11.9417	-3.00856	1.94511	-1.54673	0.121929	0.723439
TNFAIP6	11.9739	-3.00606	2.26103	-1.32951	0.183681	0.804306
CHST9	4.74583	-3.00296	3.29583	-0.91114	0.362221	NA
SHC2	11.8446	-3.00186	1.94202	-1.54574	0.122167	0.723439
KIF14	93.6958	-3.00051	1.33337	-2.25032	0.0244284	0.43404
RP11-153M3.1	2.45788	-2.99817	4.05355	-0.739641	0.459518	NA
RP11-296E7.1	2.45788	-2.99817	4.05355	-0.739641	0.459518	NA
RP11-458D21.1	2.45788	-2.99817	4.05355	-0.739641	0.459518	NA
TMC6	184.187	-2.99617	0.893771	-3.35228	0.000801489	0.0636382
LRRC8C	38.5691	-2.99308	1.2511	-2.39236	0.0167403	0.371416
CTD-2016O11.1	1.69169	-2.99178	4.87675	-0.613477	0.539561	NA
MCF2L-AS1	1.69169	-2.99178	4.87675	-0.613477	0.539561	NA
OC90	1.69169	-2.99178	4.87675	-0.613477	0.539561	NA
RP11-903H12.3	1.69169	-2.99178	4.87675	-0.613477	0.539561	NA
SSX5	1.69169	-2.99178	4.87675	-0.613477	0.539561	NA
TOB1-AS1	1.69169	-2.99178	4.87675	-0.613477	0.539561	NA
ADAMTS13	25.7664	-2.98937	1.8671	-1.60108	0.10936	0.704614
AC012360.6	1.75787	-2.9892	4.51225	-0.662464	0.507674	NA
RP11-206F17.2	1.75787	-2.9892	4.51225	-0.662464	0.507674	NA
TNFRSF19	435.434	-2.98542	1.37665	-2.16862	0.0301118	0.479676
DEPDC4	5.20886	-2.98348	3.0019	-0.993861	0.32029	NA
RP5-991G20.1	3.42798	-2.97908	3.43556	-0.867131	0.38587	NA
ESRP1	80.9559	-2.97313	1.20849	-2.46021	0.0138857	0.338845
GPR75	3.2639	-2.97186	3.63294	-0.818031	0.413339	NA
MAN1C1	48.5137	-2.97047	1.3979	-2.12495	0.0335905	0.495431
ITGB8	277.443	-2.9691	0.711104	-4.17533	2.97551e-05	0.00566003
SOX2	40.3694	-2.9629	1.51028	-1.96182	0.0497837	0.567806
CALM2P2	2.48504	-2.96272	3.94945	-0.750162	0.453157	NA
ABLIM1	16.0482	-2.95821	2.11931	-1.39584	0.162763	0.784183
SLC22A17	338.131	-2.95656	1.30111	-2.27233	0.0230667	0.424941
NEURL1B	18.7028	-2.95489	1.84745	-1.59944	0.109723	0.704614
FHL1	33.1718	-2.95471	1.28201	-2.30474	0.0211812	0.408313
CX3CL1	69.8553	-2.95411	1.70242	-1.73524	0.0826981	0.665774
AC020907.1	32.7032	-2.95161	1.75814	-1.67883	0.0931855	0.686856
ST6GALNAC2	280.225	-2.94555	0.986445	-2.98603	0.00282626	0.143363
CYP2U1	112.488	-2.94422	0.877769	-3.35421	0.000795916	0.0636382
LRRC8B	48.3102	-2.94334	1.25226	-2.35042	0.018752	0.388714
RP11-758M4.4	4.14211	-2.94058	3.37038	-0.872478	0.382948	NA
DAAM2	580.67	-2.9402	0.908119	-3.23768	0.00120508	0.0779384
MCOLN3	223.216	-2.93958	0.827218	-3.55357	0.000380038	0.0358817
UNC13A	59.7089	-2.93759	1.60819	-1.82665	0.0677529	0.626884
RNU6-850P	2.42552	-2.93582	4.03831	-0.726993	0.46723	NA
TMEM163	2.42552	-2.93582	4.03831	-0.726993	0.46723	NA
AC005154.7	1.83672	-2.93272	4.4337	-0.66146	0.508317	NA
AC009495.3	1.83672	-2.93272	4.4337	-0.66146	0.508317	NA
GLIPR1L2	1.83672	-2.93272	4.4337	-0.66146	0.508317	NA
GNAQP1	1.83672	-2.93272	4.4337	-0.66146	0.508317	NA
SPDYE1	1.83672	-2.93272	4.4337	-0.66146	0.508317	NA
HERC2P10	21.2477	-2.92988	1.45924	-2.00781	0.0446636	0.554811
ITGA7	362.2	-2.92751	1.20107	-2.43741	0.0147928	0.349862
C5	6.0193	-2.92674	2.86788	-1.02052	0.307481	NA
EFHD1	9.80912	-2.92653	2.51422	-1.16399	0.244427	NA
DLEU7	6.40395	-2.9256	2.71615	-1.07711	0.281431	NA
ARHGEF6	42.3113	-2.92409	1.63519	-1.78822	0.0737407	0.646669
L1CAM	2629.14	-2.92238	1.21653	-2.40222	0.016296	0.365318
ANKRD30BP1	1.49751	-2.91963	4.90404	-0.595352	0.551608	NA
BHLHE22	1.49751	-2.91963	4.90404	-0.595352	0.551608	NA
CRABP1	1.49751	-2.91963	4.90404	-0.595352	0.551608	NA
DUOXA1	1.49751	-2.91963	4.90404	-0.595352	0.551608	NA
FAM106A	1.49751	-2.91963	4.90404	-0.595352	0.551608	NA
FRZB	1.49751	-2.91963	4.90404	-0.595352	0.551608	NA
FUT4	1.49751	-2.91963	4.90404	-0.595352	0.551608	NA
IL10	1.49751	-2.91963	4.90404	-0.595352	0.551608	NA
KCNA7	1.49751	-2.91963	4.90404	-0.595352	0.551608	NA
RFPL1S	1.49751	-2.91963	4.90404	-0.595352	0.551608	NA
RP11-161D15.2	1.49751	-2.91963	4.90404	-0.595352	0.551608	NA
RP3-395M20.9	1.49751	-2.91963	4.90404	-0.595352	0.551608	NA
VWA1	199.025	-2.9169	1.37702	-2.11826	0.0341529	0.500101
DIRAS1	131.719	-2.91309	1.24512	-2.33961	0.0193041	0.391185
FRY	22.833	-2.91277	1.44094	-2.02144	0.0432343	0.54827
SRGAP2C	24.5856	-2.91197	1.44488	-2.01537	0.0438657	0.551412
CDH19	291.545	-2.91116	1.37694	-2.11423	0.0344956	0.501938
ABCA8	23.4477	-2.90957	1.99165	-1.46089	0.144046	0.76069
KCNE3	4.82428	-2.90931	3.06858	-0.948097	0.34308	NA
HMGA1P2	1.8226	-2.90922	4.43152	-0.656485	0.511512	NA
RP11-486M23.1	1.8226	-2.90922	4.43152	-0.656485	0.511512	NA
RP11-68L18.1	1.8226	-2.90922	4.43152	-0.656485	0.511512	NA
AMOT	70.7542	-2.90841	1.00902	-2.88241	0.00394644	0.17363
LINC00893	3.97282	-2.90708	3.3461	-0.868796	0.384958	NA
CDKN1C	21.3271	-2.90603	1.51783	-1.9146	0.0555437	0.586119
MTPN	441.106	-2.90403	0.80442	-3.6101	0.000306081	0.0309309
CTSK	2658.69	-2.90326	0.942737	-3.07961	0.00207273	0.116064
PCSK2	100.489	-2.90204	1.03183	-2.81251	0.00491569	0.193855
LSAMP	155.023	-2.89809	1.22033	-2.37483	0.0175569	0.378793
RP1-65J11.1	4.63196	-2.89597	3.06666	-0.944339	0.344996	NA
MAPK8IP2	91.8052	-2.89548	1.63952	-1.76606	0.0773864	0.653834
EPB41L3	438.873	-2.89469	0.864818	-3.34716	0.00081644	0.0640848
RALGAPA1P	3.94127	-2.89283	2.87724	-1.00542	0.314695	NA
ESRRG	3.72216	-2.89255	3.38078	-0.855588	0.392226	NA
TPH1	3.14603	-2.89147	3.54984	-0.814535	0.415338	NA
SCG3	18.5596	-2.89011	1.9916	-1.45115	0.146739	0.763701
HUNK	8.12304	-2.88827	2.59555	-1.11278	0.265803	NA
WISP1	4.68922	-2.88796	3.09768	-0.932299	0.351182	NA
CDK18	177.848	-2.88725	1.28092	-2.25405	0.0241929	0.431635
BEGAIN	17.0518	-2.88399	1.80094	-1.60138	0.109292	0.704614
DENND2C	7.05494	-2.88136	2.27688	-1.26549	0.205696	NA
NUDT10	8.61426	-2.88025	2.3883	-1.20598	0.227825	NA
RP11-325K4.3	4.74648	-2.8796	3.13567	-0.918335	0.358444	NA
SAMD5	47.2582	-2.87865	1.66701	-1.72684	0.0841971	0.66849
PROM1	7.8162	-2.87743	2.61366	-1.10092	0.27093	NA
RBM26-AS1	4.90829	-2.87508	3.14029	-0.915546	0.359905	NA
LL22NC03-2H8.5	14.6875	-2.87378	1.72185	-1.66901	0.0951159	0.687922
RGPD8	1.6195	-2.87339	4.69433	-0.612099	0.540473	NA
RP11-561C5.5	1.6195	-2.87339	4.69433	-0.612099	0.540473	NA
RP4-798P15.3	1.6195	-2.87339	4.69433	-0.612099	0.540473	NA
ZBTB8B	1.6195	-2.87339	4.69433	-0.612099	0.540473	NA
ZFYVE16	927.726	-2.87123	0.770375	-3.72705	0.000193731	0.0219874
RP5-837J1.2	4.28795	-2.87107	2.81632	-1.01944	0.307995	NA
KLRG1	4.63273	-2.86662	3.03694	-0.943917	0.345212	NA
ZEB2	830.634	-2.86575	0.782598	-3.66184	0.000250411	0.0265498
FAM43A	220.46	-2.86539	0.768821	-3.72699	0.000193782	0.0219874
SARDH	2.41886	-2.85764	3.99433	-0.715424	0.474347	NA
MRPL3P1	2.54977	-2.85752	3.84557	-0.743068	0.45744	NA
ZBTB37	10.8462	-2.85709	2.01063	-1.42099	0.15532	0.778427
ERBB3	1518.29	-2.85633	1.15863	-2.46526	0.0136913	0.338845
PAQR8	192.505	-2.85608	1.09519	-2.60785	0.0091113	0.281949
AC106706.1	1.40974	-2.85323	4.89624	-0.58274	0.560068	NA
ASIP	1.40974	-2.85323	4.89624	-0.58274	0.560068	NA
DNAI1	1.40974	-2.85323	4.89624	-0.58274	0.560068	NA
RP11-313J2.1	1.40974	-2.85323	4.89624	-0.58274	0.560068	NA
RP11-454P21.1	1.40974	-2.85323	4.89624	-0.58274	0.560068	NA
C21orf91	170.058	-2.85191	0.731748	-3.89739	9.72334e-05	0.015027
BDNF-AS	15.0363	-2.85127	1.8266	-1.56097	0.118532	0.721714
LRRC39	7.56661	-2.85098	2.64819	-1.07658	0.281669	NA
GPR84	8.86744	-2.84756	2.45401	-1.16037	0.245897	NA
HEY1	98.9746	-2.84508	0.952644	-2.98651	0.00282183	0.143363
CD1D	1.65186	-2.84437	4.72251	-0.6023	0.546974	NA
CTD-2007H13.3	1.65186	-2.84437	4.72251	-0.6023	0.546974	NA
RP11-305B6.1	1.65186	-2.84437	4.72251	-0.6023	0.546974	NA
RP11-562A8.4	1.65186	-2.84437	4.72251	-0.6023	0.546974	NA
SALL4	1.65186	-2.84437	4.72251	-0.6023	0.546974	NA
PLA2R1	23.8961	-2.83792	1.71825	-1.65164	0.0986086	0.690951
CXCL3	17.143	-2.83705	1.91464	-1.48176	0.138403	0.755376
GPR155	165.628	-2.83601	1.0228	-2.77278	0.00555802	0.206589
RP11-103G8.2	4.33065	-2.83491	3.25652	-0.870533	0.384009	NA
GLB1L2	156.823	-2.83395	4.24987	-0.666833	0.504879	0.943232
MFAP2	7.26288	-2.83309	3.07708	-0.920707	0.357203	NA
RP11-114H24.1	9.32553	-2.82619	2.47659	-1.14116	0.253803	NA
SCUBE3	138.811	-2.82536	0.991509	-2.84956	0.00437802	0.184599
DMXL2	222.862	-2.82351	0.790486	-3.57186	0.000354457	0.0342157
SYNE2	242.644	-2.82288	0.739251	-3.81857	0.000134228	0.0175068
TMEM220	23.2291	-2.82068	1.86072	-1.51591	0.129543	0.740123
TTLL6	1.72551	-2.81867	4.61028	-0.611388	0.540943	NA
TNXB	3.33609	-2.81687	3.68827	-0.763738	0.445023	NA
SECISBP2L	295.87	-2.81397	0.670152	-4.19901	2.68086e-05	0.00541827
NEFH	16.3647	-2.81265	2.63845	-1.06603	0.286412	0.861567
RBM11	2.30353	-2.81203	4.08006	-0.689212	0.49069	NA
LA16c-361A3.3	2.39315	-2.81041	4.01844	-0.699378	0.484316	NA
MUC20	2.39315	-2.81041	4.01844	-0.699378	0.484316	NA
RP13-254B10.1	2.39315	-2.81041	4.01844	-0.699378	0.484316	NA
LPL	5.74667	-2.8089	2.98958	-0.939565	0.347441	NA
RP11-274B21.1	18.8232	-2.80658	1.59603	-1.75848	0.0786662	0.65941
PTMAP8	2.42032	-2.80492	4.11223	-0.682092	0.495181	NA
TTC23L	3.75452	-2.79928	3.34081	-0.837905	0.402084	NA
FCAMR	7.01329	-2.79716	3.11551	-0.897817	0.369283	NA
NRXN2	7.01329	-2.79716	3.11551	-0.897817	0.369283	NA
AC010524.2	2.85996	-2.79705	3.69638	-0.7567	0.449229	NA
RP11-1055B8.2	2.85996	-2.79705	3.69638	-0.7567	0.449229	NA
SIDT1	2.85996	-2.79705	3.69638	-0.7567	0.449229	NA
EPAS1	454.932	-2.79691	1.0689	-2.61662	0.00888063	0.276132
CDK5R1	134.904	-2.79528	0.768286	-3.63833	0.000274412	0.0286252
UST	39.6404	-2.79373	1.34401	-2.07865	0.0376494	0.523466
RP11-42I10.1	5.22261	-2.79235	3.10208	-0.900152	0.368039	NA
FAM47E	8.09068	-2.79098	2.59238	-1.07661	0.281655	NA
GLUD2	31.0902	-2.78795	1.45483	-1.91634	0.0553223	0.586119
MARK1	17.5409	-2.78407	1.81864	-1.53086	0.125805	0.731692
LINC00327	5.64212	-2.78245	2.96448	-0.938596	0.347938	NA
NAP1L4P1	5.64212	-2.78245	2.96448	-0.938596	0.347938	NA
RAPGEF4	4.86222	-2.77957	3.22026	-0.863154	0.388053	NA
KCNG3	2.17593	-2.77853	4.23098	-0.656711	0.511367	NA
RP11-303E16.3	2.17593	-2.77853	4.23098	-0.656711	0.511367	NA
SGCD	288.994	-2.77509	1.21559	-2.28293	0.0224348	0.419424
NID1	209.878	-2.77497	0.97282	-2.8525	0.00433761	0.184563
RRN3P2	5.28582	-2.77466	3.03081	-0.915484	0.359938	NA
FABP7	14.0589	-2.7739	2.2517	-1.23191	0.217982	0.832126
PHKA1	3.05414	-2.76841	3.79938	-0.728647	0.466218	NA
CNTN4	1.24793	-2.76811	4.90681	-0.564136	0.572662	NA
FRG2C	1.24793	-2.76811	4.90681	-0.564136	0.572662	NA
GS1-309P15.4	1.24793	-2.76811	4.90681	-0.564136	0.572662	NA
HGF	1.24793	-2.76811	4.90681	-0.564136	0.572662	NA
HIPK4	1.24793	-2.76811	4.90681	-0.564136	0.572662	NA
PON3	1.24793	-2.76811	4.90681	-0.564136	0.572662	NA
RCSD1	1.24793	-2.76811	4.90681	-0.564136	0.572662	NA
RP11-298D21.1	1.24793	-2.76811	4.90681	-0.564136	0.572662	NA
RP11-433J20.1	1.24793	-2.76811	4.90681	-0.564136	0.572662	NA
RP11-673E1.3	1.24793	-2.76811	4.90681	-0.564136	0.572662	NA
RP11-78H24.1	1.24793	-2.76811	4.90681	-0.564136	0.572662	NA
RP11-80F22.14	1.24793	-2.76811	4.90681	-0.564136	0.572662	NA
RP11-80F22.7	1.24793	-2.76811	4.90681	-0.564136	0.572662	NA
RP11-887P2.6	1.24793	-2.76811	4.90681	-0.564136	0.572662	NA
SLC9A7P1	1.24793	-2.76811	4.90681	-0.564136	0.572662	NA
TLL2	1.24793	-2.76811	4.90681	-0.564136	0.572662	NA
RP11-413E6.1	7.76842	-2.76769	2.45274	-1.12841	0.259148	NA
HES1	235.49	-2.76674	1.09436	-2.52819	0.0114653	0.319552
KRT27	5.02096	-2.76539	3.08694	-0.895836	0.370341	NA
CELF2	222.31	-2.76423	0.814939	-3.39195	0.000693972	0.0571753
KLHL41	3.16681	-2.76242	3.60892	-0.765442	0.444008	NA
MYO5A	1264.64	-2.76221	0.632358	-4.36811	1.25324e-05	0.00311744
RP11-573D15.9	7.81447	-2.75884	2.18671	-1.26164	0.207078	NA
TSPAN11	8.11869	-2.75706	2.5303	-1.08962	0.275881	NA
COX7A1	1.50829	-2.75601	4.78899	-0.575489	0.564961	NA
CXCR6	1.50829	-2.75601	4.78899	-0.575489	0.564961	NA
GPLD1	1.50829	-2.75601	4.78899	-0.575489	0.564961	NA
KLF14	1.50829	-2.75601	4.78899	-0.575489	0.564961	NA
LINC00846	1.50829	-2.75601	4.78899	-0.575489	0.564961	NA
RP11-98D18.3	1.50829	-2.75601	4.78899	-0.575489	0.564961	NA
SLC46A2	1.50829	-2.75601	4.78899	-0.575489	0.564961	NA
CTD-2310F14.1	1.58714	-2.75405	4.70102	-0.585842	0.557981	NA
GAPDHP66	1.58714	-2.75405	4.70102	-0.585842	0.557981	NA
GZMB	1.58714	-2.75405	4.70102	-0.585842	0.557981	NA
LINC00308	1.58714	-2.75405	4.70102	-0.585842	0.557981	NA
RP11-172F4.2	1.58714	-2.75405	4.70102	-0.585842	0.557981	NA
RP11-311P8.2	1.58714	-2.75405	4.70102	-0.585842	0.557981	NA
RP11-473O4.5	1.58714	-2.75405	4.70102	-0.585842	0.557981	NA
RP4-605O3.4	1.58714	-2.75405	4.70102	-0.585842	0.557981	NA
OBSCN	62.1101	-2.75175	1.51334	-1.81833	0.0690135	0.630246
RP5-842K24.2	5.27882	-2.74974	2.55824	-1.07486	0.282439	NA
IRF6	9.72326	-2.7491	2.33267	-1.17852	0.23859	NA
KMO	19.6065	-2.74574	1.83575	-1.4957	0.134731	0.7507
HMMR	169.991	-2.74518	1.19208	-2.30285	0.0212875	0.409374
AC104135.3	16.7509	-2.74343	1.95611	-1.40249	0.160769	0.784183
ADCY2	41.5016	-2.74322	1.45781	-1.88174	0.0598709	0.599404
FAM149A	13.7751	-2.74188	2.1664	-1.26564	0.205642	0.827771
DGCR5	16.1796	-2.74163	2.04771	-1.33888	0.180611	0.799248
ARSE	45.4721	-2.73781	1.4749	-1.85627	0.0634154	0.608864
AC064875.2	29.6814	-2.73618	1.76618	-1.5492	0.121333	0.723439
GIMAP2	35.6914	-2.73553	1.72109	-1.58941	0.111967	0.709599
CXorf65	2.13691	-2.73506	4.18783	-0.653098	0.513693	NA
FAM167B	96.7838	-2.73272	1.02422	-2.66808	0.0076285	0.252365
AC009784.3	4.9637	-2.73125	3.04882	-0.895838	0.370339	NA
RP11-373L24.1	10.6224	-2.7311	1.93836	-1.40897	0.158843	NA
ZNF114	6.90343	-2.72898	2.73509	-0.997766	0.318393	NA
SIX6	3.8832	-2.72533	3.28464	-0.82972	0.406697	NA
PCSK9	4.03009	-2.72524	3.35786	-0.811601	0.417021	NA
RP11-708J19.2	2.68068	-2.72337	3.85707	-0.706072	0.480143	NA
RP11-98G7.1	2.68068	-2.72337	3.85707	-0.706072	0.480143	NA
PLEKHA5	365.462	-2.72304	0.635234	-4.28667	1.81372e-05	0.00407474
ATP6V0D2	4.23211	-2.72117	3.19952	-0.850494	0.395051	NA
RP11-396K3.1	3.01431	-2.7182	3.75889	-0.723138	0.469595	NA
RP11-57H12.5	2.26782	-2.71567	4.03203	-0.673525	0.500614	NA
GALNT5	7.42054	-2.71417	2.24664	-1.2081	0.227009	NA
FAM134B	136.817	-2.71227	1.38294	-1.96123	0.0498523	0.567806
LYRM9	14.4703	-2.70963	2.28644	-1.18509	0.235982	0.835846
ACTG1P1	1.54065	-2.70756	4.74	-0.571216	0.567853	NA
AP001462.6	1.54065	-2.70756	4.74	-0.571216	0.567853	NA
CTD-3065B20.2	1.54065	-2.70756	4.74	-0.571216	0.567853	NA
LL0XNC01-237H1.2	1.54065	-2.70756	4.74	-0.571216	0.567853	NA
PRPS1P2	1.54065	-2.70756	4.74	-0.571216	0.567853	NA
RP11-973N13.4	1.54065	-2.70756	4.74	-0.571216	0.567853	NA
TECTA	1.54065	-2.70756	4.74	-0.571216	0.567853	NA
U47924.31	1.54065	-2.70756	4.74	-0.571216	0.567853	NA
TMOD1	10.0021	-2.70698	2.42888	-1.1145	0.265067	NA
MEIS3P1	17.5734	-2.70515	1.59811	-1.69272	0.0905089	0.678293
RPS6KA5	88.4045	-2.7048	0.865192	-3.12624	0.00177058	0.103552
REV3L	100.73	-2.70473	0.854256	-3.16618	0.00154454	0.0941702
TRIM9	156.175	-2.70133	1.38857	-1.9454	0.0517273	0.573836
ASLP1	2.61038	-2.70131	3.83554	-0.704285	0.481255	NA
RP11-1055B8.4	11.3988	-2.70083	2.40382	-1.12356	0.261201	0.84869
HIST1H3E	5.36017	-2.6991	3.01409	-0.895495	0.370522	NA
RP3-329A5.8	5.36017	-2.6991	3.01409	-0.895495	0.370522	NA
AC069363.1	2.05394	-2.69742	4.26323	-0.632717	0.526919	NA
B3GALT1	2.05394	-2.69742	4.26323	-0.632717	0.526919	NA
NONOP2	2.05394	-2.69742	4.26323	-0.632717	0.526919	NA
TMEM178A	2.05394	-2.69742	4.26323	-0.632717	0.526919	NA
TRIM51CP	2.05394	-2.69742	4.26323	-0.632717	0.526919	NA
NSG1	568.107	-2.69638	1.32191	-2.03977	0.0413733	0.540927
TIGD4	3.5946	-2.69636	2.96979	-0.907929	0.363916	NA
CLYBL	19.253	-2.69499	1.53763	-1.75269	0.0796556	0.663028
RP11-77K12.4	6.10146	-2.69232	2.88727	-0.932479	0.351089	NA
MFSD7	7.13378	-2.6877	2.24095	-1.19936	0.230389	NA
SOCS5P4	2.58213	-2.68374	3.83164	-0.700415	0.483668	NA
GPR56	1848.55	-2.68198	0.953543	-2.81265	0.00491353	0.193855
SYCE3	3.82594	-2.68151	3.33925	-0.803027	0.421959	NA
FAM228B	15.368	-2.67962	1.81115	-1.47952	0.139002	0.755376
AC093326.3	1.12779	-2.67585	4.91411	-0.544523	0.586082	NA
AL022344.2	1.12779	-2.67585	4.91411	-0.544523	0.586082	NA
CLDN10-AS1	1.12779	-2.67585	4.91411	-0.544523	0.586082	NA
CMTM2	1.12779	-2.67585	4.91411	-0.544523	0.586082	NA
GP2	1.12779	-2.67585	4.91411	-0.544523	0.586082	NA
HIST2H3PS2	1.12779	-2.67585	4.91411	-0.544523	0.586082	NA
MYO16	1.12779	-2.67585	4.91411	-0.544523	0.586082	NA
PALD1	1.12779	-2.67585	4.91411	-0.544523	0.586082	NA
RN7SL809P	1.12779	-2.67585	4.91411	-0.544523	0.586082	NA
RP11-1008C21.1	1.12779	-2.67585	4.91411	-0.544523	0.586082	NA
RP11-30G8.1	1.12779	-2.67585	4.91411	-0.544523	0.586082	NA
RP11-396O20.2	1.12779	-2.67585	4.91411	-0.544523	0.586082	NA
RP11-50B3.4	1.12779	-2.67585	4.91411	-0.544523	0.586082	NA
RP11-521C20.2	1.12779	-2.67585	4.91411	-0.544523	0.586082	NA
RP11-57A19.2	1.12779	-2.67585	4.91411	-0.544523	0.586082	NA
RP3-388E23.2	1.12779	-2.67585	4.91411	-0.544523	0.586082	NA
RP5-881L22.5	1.12779	-2.67585	4.91411	-0.544523	0.586082	NA
RPL3L	1.12779	-2.67585	4.91411	-0.544523	0.586082	NA
RSPH1	1.12779	-2.67585	4.91411	-0.544523	0.586082	NA
SCGB1D2	1.12779	-2.67585	4.91411	-0.544523	0.586082	NA
TDO2	1.12779	-2.67585	4.91411	-0.544523	0.586082	NA
UBE2U	1.12779	-2.67585	4.91411	-0.544523	0.586082	NA
MAK	2.14357	-2.67198	4.21033	-0.634625	0.525673	NA
MSNP1	2.14357	-2.67198	4.21033	-0.634625	0.525673	NA
SLX4IP	4.88566	-2.67186	2.61151	-1.02311	0.306256	NA
LAPTM5	5.77904	-2.67125	3.00991	-0.887486	0.374817	NA
GDF15	3457.41	-2.66856	1.19128	-2.24008	0.0250856	0.440275
GRASP	178.071	-2.66776	1.21621	-2.19351	0.0282706	0.460554
HSPA12A	179.528	-2.66652	1.21105	-2.20182	0.027678	0.455821
RP11-266L9.5	2.17073	-2.65852	4.26626	-0.623151	0.533185	NA
TLK2P1	3.81182	-2.65732	2.92106	-0.909713	0.362974	NA
TBC1D8B	33.7831	-2.65221	1.62336	-1.63378	0.102306	0.691753
ZMYND15	2.49024	-2.65055	4.07721	-0.65009	0.515634	NA
B3GAT1	11.6228	-2.64708	2.49535	-1.0608	0.288779	0.862064
MIR146A	178.084	-2.64614	1.24248	-2.12973	0.0331938	0.492717
ABCD2	0.531534	-2.64484	4.89234	-0.540609	0.588777	NA
AC005258.3	0.531534	-2.64484	4.89234	-0.540609	0.588777	NA
AC006024.4	0.531534	-2.64484	4.89234	-0.540609	0.588777	NA
AC006159.5	0.531534	-2.64484	4.89234	-0.540609	0.588777	NA
AC009095.4	0.531534	-2.64484	4.89234	-0.540609	0.588777	NA
AC018696.4	0.531534	-2.64484	4.89234	-0.540609	0.588777	NA
AC018892.9	0.531534	-2.64484	4.89234	-0.540609	0.588777	NA
AC067950.1	0.531534	-2.64484	4.89234	-0.540609	0.588777	NA
AC084219.3	0.531534	-2.64484	4.89234	-0.540609	0.588777	NA
AC092106.1	0.531534	-2.64484	4.89234	-0.540609	0.588777	NA
AC109826.1	0.531534	-2.64484	4.89234	-0.540609	0.588777	NA
ADAM33	0.531534	-2.64484	4.89234	-0.540609	0.588777	NA
AFG3L2P1	0.531534	-2.64484	4.89234	-0.540609	0.588777	NA
AGAP5	0.531534	-2.64484	4.89234	-0.540609	0.588777	NA
AJ003147.9	0.531534	-2.64484	4.89234	-0.540609	0.588777	NA
AK3P3	0.531534	-2.64484	4.89234	-0.540609	0.588777	NA
AL049542.1	0.531534	-2.64484	4.89234	-0.540609	0.588777	NA
AL590482.1	0.531534	-2.64484	4.89234	-0.540609	0.588777	NA
APOC2	0.531534	-2.64484	4.89234	-0.540609	0.588777	NA
ATP8A2P2	0.531534	-2.64484	4.89234	-0.540609	0.588777	NA
BTLA	0.531534	-2.64484	4.89234	-0.540609	0.588777	NA
C21orf88	0.531534	-2.64484	4.89234	-0.540609	0.588777	NA
C2orf61	0.531534	-2.64484	4.89234	-0.540609	0.588777	NA
CALB1	0.531534	-2.64484	4.89234	-0.540609	0.588777	NA
CD226	0.531534	-2.64484	4.89234	-0.540609	0.588777	NA
CD244	0.531534	-2.64484	4.89234	-0.540609	0.588777	NA
CHCHD2P8	0.531534	-2.64484	4.89234	-0.540609	0.588777	NA
CHL1-AS2	0.531534	-2.64484	4.89234	-0.540609	0.588777	NA
CTA-714B7.4	0.531534	-2.64484	4.89234	-0.540609	0.588777	NA
CTB-193M12.3	0.531534	-2.64484	4.89234	-0.540609	0.588777	NA
CTC-325J23.2	0.531534	-2.64484	4.89234	-0.540609	0.588777	NA
CTC-344H19.4	0.531534	-2.64484	4.89234	-0.540609	0.588777	NA
CTC-360J11.4	0.531534	-2.64484	4.89234	-0.540609	0.588777	NA
CTC-444N24.9	0.531534	-2.64484	4.89234	-0.540609	0.588777	NA
CTC-487M23.7	0.531534	-2.64484	4.89234	-0.540609	0.588777	NA
CTD-2342J14.6	0.531534	-2.64484	4.89234	-0.540609	0.588777	NA
CTD-2373H9.5	0.531534	-2.64484	4.89234	-0.540609	0.588777	NA
CTD-2529P6.3	0.531534	-2.64484	4.89234	-0.540609	0.588777	NA
CTD-2542L18.1	0.531534	-2.64484	4.89234	-0.540609	0.588777	NA
CTD-2571E19.3	0.531534	-2.64484	4.89234	-0.540609	0.588777	NA
CTD-2583P5.3	0.531534	-2.64484	4.89234	-0.540609	0.588777	NA
CTD-2616J11.10	0.531534	-2.64484	4.89234	-0.540609	0.588777	NA
CTD-3032J10.4	0.531534	-2.64484	4.89234	-0.540609	0.588777	NA
EFCAB14-AS1	0.531534	-2.64484	4.89234	-0.540609	0.588777	NA
ESRRAP2	0.531534	-2.64484	4.89234	-0.540609	0.588777	NA
FAM138E	0.531534	-2.64484	4.89234	-0.540609	0.588777	NA
FAM60BP	0.531534	-2.64484	4.89234	-0.540609	0.588777	NA
FCF1P6	0.531534	-2.64484	4.89234	-0.540609	0.588777	NA
GPR179	0.531534	-2.64484	4.89234	-0.540609	0.588777	NA
HSPA8P4	0.531534	-2.64484	4.89234	-0.540609	0.588777	NA
IGHEP2	0.531534	-2.64484	4.89234	-0.540609	0.588777	NA
INTS4L2	0.531534	-2.64484	4.89234	-0.540609	0.588777	NA
IZUMO1	0.531534	-2.64484	4.89234	-0.540609	0.588777	NA
KB-1639H6.4	0.531534	-2.64484	4.89234	-0.540609	0.588777	NA
KCNV2	0.531534	-2.64484	4.89234	-0.540609	0.588777	NA
KRT18P7	0.531534	-2.64484	4.89234	-0.540609	0.588777	NA
LARGE-AS1	0.531534	-2.64484	4.89234	-0.540609	0.588777	NA
LGALS8-AS1	0.531534	-2.64484	4.89234	-0.540609	0.588777	NA
LHCGR	0.531534	-2.64484	4.89234	-0.540609	0.588777	NA
LINC00277	0.531534	-2.64484	4.89234	-0.540609	0.588777	NA
LZTS1-AS1	0.531534	-2.64484	4.89234	-0.540609	0.588777	NA
MAGI2-IT1	0.531534	-2.64484	4.89234	-0.540609	0.588777	NA
MASP1	0.531534	-2.64484	4.89234	-0.540609	0.588777	NA
MIR219-1	0.531534	-2.64484	4.89234	-0.540609	0.588777	NA
MIR3150B	0.531534	-2.64484	4.89234	-0.540609	0.588777	NA
MIR3192	0.531534	-2.64484	4.89234	-0.540609	0.588777	NA
MIR4258	0.531534	-2.64484	4.89234	-0.540609	0.588777	NA
MIR4530	0.531534	-2.64484	4.89234	-0.540609	0.588777	NA
MROH9	0.531534	-2.64484	4.89234	-0.540609	0.588777	NA
OCLM	0.531534	-2.64484	4.89234	-0.540609	0.588777	NA
PAPOLB	0.531534	-2.64484	4.89234	-0.540609	0.588777	NA
PLA2G1B	0.531534	-2.64484	4.89234	-0.540609	0.588777	NA
PPIAP30	0.531534	-2.64484	4.89234	-0.540609	0.588777	NA
PSTPIP1	0.531534	-2.64484	4.89234	-0.540609	0.588777	NA
PYY	0.531534	-2.64484	4.89234	-0.540609	0.588777	NA
RAB6C	0.531534	-2.64484	4.89234	-0.540609	0.588777	NA
RASL10A	0.531534	-2.64484	4.89234	-0.540609	0.588777	NA
RNU6-1048P	0.531534	-2.64484	4.89234	-0.540609	0.588777	NA
RNU6-3P	0.531534	-2.64484	4.89234	-0.540609	0.588777	NA
RP11-106M3.1	0.531534	-2.64484	4.89234	-0.540609	0.588777	NA
RP11-118M9.3	0.531534	-2.64484	4.89234	-0.540609	0.588777	NA
RP11-121M22.1	0.531534	-2.64484	4.89234	-0.540609	0.588777	NA
RP11-143J12.3	0.531534	-2.64484	4.89234	-0.540609	0.588777	NA
RP11-158I3.3	0.531534	-2.64484	4.89234	-0.540609	0.588777	NA
RP11-159F24.6	0.531534	-2.64484	4.89234	-0.540609	0.588777	NA
RP11-168O16.1	0.531534	-2.64484	4.89234	-0.540609	0.588777	NA
RP11-184F3.1	0.531534	-2.64484	4.89234	-0.540609	0.588777	NA
RP11-214K3.21	0.531534	-2.64484	4.89234	-0.540609	0.588777	NA
RP11-221J22.1	0.531534	-2.64484	4.89234	-0.540609	0.588777	NA
RP11-230C9.2	0.531534	-2.64484	4.89234	-0.540609	0.588777	NA
RP11-262H14.4	0.531534	-2.64484	4.89234	-0.540609	0.588777	NA
RP11-321E8.1	0.531534	-2.64484	4.89234	-0.540609	0.588777	NA
RP11-363J20.2	0.531534	-2.64484	4.89234	-0.540609	0.588777	NA
RP11-367G18.1	0.531534	-2.64484	4.89234	-0.540609	0.588777	NA
RP11-368M16.5	0.531534	-2.64484	4.89234	-0.540609	0.588777	NA
RP11-379F4.9	0.531534	-2.64484	4.89234	-0.540609	0.588777	NA
RP11-383C5.4	0.531534	-2.64484	4.89234	-0.540609	0.588777	NA
RP11-39K24.4	0.531534	-2.64484	4.89234	-0.540609	0.588777	NA
RP11-3K24.1	0.531534	-2.64484	4.89234	-0.540609	0.588777	NA
RP11-404P21.9	0.531534	-2.64484	4.89234	-0.540609	0.588777	NA
RP11-411B10.4	0.531534	-2.64484	4.89234	-0.540609	0.588777	NA
RP11-412P11.1	0.531534	-2.64484	4.89234	-0.540609	0.588777	NA
RP11-429J17.8	0.531534	-2.64484	4.89234	-0.540609	0.588777	NA
RP11-436K8.1	0.531534	-2.64484	4.89234	-0.540609	0.588777	NA
RP11-445H22.3	0.531534	-2.64484	4.89234	-0.540609	0.588777	NA
RP11-44D5.1	0.531534	-2.64484	4.89234	-0.540609	0.588777	NA
RP11-44I10.3	0.531534	-2.64484	4.89234	-0.540609	0.588777	NA
RP11-450K4.1	0.531534	-2.64484	4.89234	-0.540609	0.588777	NA
RP11-466F5.6	0.531534	-2.64484	4.89234	-0.540609	0.588777	NA
RP11-478C19.2	0.531534	-2.64484	4.89234	-0.540609	0.588777	NA
RP11-488L18.3	0.531534	-2.64484	4.89234	-0.540609	0.588777	NA
RP11-497H17.1	0.531534	-2.64484	4.89234	-0.540609	0.588777	NA
RP11-503N18.1	0.531534	-2.64484	4.89234	-0.540609	0.588777	NA
RP11-526I2.1	0.531534	-2.64484	4.89234	-0.540609	0.588777	NA
RP11-537E18.1	0.531534	-2.64484	4.89234	-0.540609	0.588777	NA
RP11-563H8.2	0.531534	-2.64484	4.89234	-0.540609	0.588777	NA
RP11-568J23.5	0.531534	-2.64484	4.89234	-0.540609	0.588777	NA
RP11-572O6.1	0.531534	-2.64484	4.89234	-0.540609	0.588777	NA
RP11-574K11.29	0.531534	-2.64484	4.89234	-0.540609	0.588777	NA
RP11-613F22.5	0.531534	-2.64484	4.89234	-0.540609	0.588777	NA
RP11-649A18.4	0.531534	-2.64484	4.89234	-0.540609	0.588777	NA
RP11-65E22.2	0.531534	-2.64484	4.89234	-0.540609	0.588777	NA
RP11-65N13.8	0.531534	-2.64484	4.89234	-0.540609	0.588777	NA
RP11-661C3.2	0.531534	-2.64484	4.89234	-0.540609	0.588777	NA
RP11-709D24.6	0.531534	-2.64484	4.89234	-0.540609	0.588777	NA
RP11-710F7.3	0.531534	-2.64484	4.89234	-0.540609	0.588777	NA
RP11-74E24.2	0.531534	-2.64484	4.89234	-0.540609	0.588777	NA
RP11-779O18.2	0.531534	-2.64484	4.89234	-0.540609	0.588777	NA
RP11-807E13.3	0.531534	-2.64484	4.89234	-0.540609	0.588777	NA
RP11-819M15.1	0.531534	-2.64484	4.89234	-0.540609	0.588777	NA
RP13-43E11.1	0.531534	-2.64484	4.89234	-0.540609	0.588777	NA
RP3-336K20__B.2	0.531534	-2.64484	4.89234	-0.540609	0.588777	NA
RP3-365I19.2	0.531534	-2.64484	4.89234	-0.540609	0.588777	NA
RP4-595K12.2	0.531534	-2.64484	4.89234	-0.540609	0.588777	NA
RP4-646N3.1	0.531534	-2.64484	4.89234	-0.540609	0.588777	NA
RP4-669P10.19	0.531534	-2.64484	4.89234	-0.540609	0.588777	NA
RP4-784A16.2	0.531534	-2.64484	4.89234	-0.540609	0.588777	NA
RP5-1021I20.4	0.531534	-2.64484	4.89234	-0.540609	0.588777	NA
RP5-1041C10.3	0.531534	-2.64484	4.89234	-0.540609	0.588777	NA
RPS27AP1	0.531534	-2.64484	4.89234	-0.540609	0.588777	NA
RPSAP1	0.531534	-2.64484	4.89234	-0.540609	0.588777	NA
RXFP2	0.531534	-2.64484	4.89234	-0.540609	0.588777	NA
SDCBPP2	0.531534	-2.64484	4.89234	-0.540609	0.588777	NA
SLC26A8	0.531534	-2.64484	4.89234	-0.540609	0.588777	NA
SLC4A8	0.531534	-2.64484	4.89234	-0.540609	0.588777	NA
SNORA81	0.531534	-2.64484	4.89234	-0.540609	0.588777	NA
SNORD103B	0.531534	-2.64484	4.89234	-0.540609	0.588777	NA
SPN	0.531534	-2.64484	4.89234	-0.540609	0.588777	NA
SRRM1P3	0.531534	-2.64484	4.89234	-0.540609	0.588777	NA
ST8SIA6-AS1	0.531534	-2.64484	4.89234	-0.540609	0.588777	NA
TAS2R43	0.531534	-2.64484	4.89234	-0.540609	0.588777	NA
TDPX2	0.531534	-2.64484	4.89234	-0.540609	0.588777	NA
TLX1	0.531534	-2.64484	4.89234	-0.540609	0.588777	NA
TRIM51HP	0.531534	-2.64484	4.89234	-0.540609	0.588777	NA
ZRANB2-AS1	0.531534	-2.64484	4.89234	-0.540609	0.588777	NA
RP11-308N19.1	85.6455	-2.64246	1.18197	-2.23564	0.0253756	0.442289
RAG1	5.43832	-2.63762	3.00368	-0.878132	0.379872	NA
CTB-12O2.1	6.68045	-2.63695	3.20044	-0.823933	0.409978	NA
CTC-542B22.2	2.73236	-2.63595	3.89514	-0.676728	0.498578	NA
TOP2A	710.073	-2.6353	0.70465	-3.73987	0.000184118	0.021264
IL8	664.98	-2.63502	0.692085	-3.80736	0.000140456	0.0178117
LRRN4CL	37.9091	-2.63306	1.1851	-2.22179	0.0262972	0.44419
MLIP	29.9072	-2.63119	2.16332	-1.21628	0.22388	0.835014
SDCBP	2725.55	-2.62902	0.792731	-3.31641	0.000911821	0.0672975
HIST1H2AK	3.25643	-2.61891	3.63704	-0.720066	0.471484	NA
ABAT	39.9779	-2.61585	1.19421	-2.19045	0.0284918	0.462411
AC092835.2	1.47593	-2.61532	4.81044	-0.543676	0.586665	NA
CTC-425O23.2	1.47593	-2.61532	4.81044	-0.543676	0.586665	NA
RP11-486A14.2	1.47593	-2.61532	4.81044	-0.543676	0.586665	NA
SNX18P7	1.47593	-2.61532	4.81044	-0.543676	0.586665	NA
WASF4P	1.47593	-2.61532	4.81044	-0.543676	0.586665	NA
NLGN3	6.26142	-2.61521	2.81075	-0.930433	0.352147	NA
BCL2A1	196.921	-2.60721	0.885861	-2.94314	0.00324901	0.156544
PGF	46.7866	-2.60552	1.10576	-2.35631	0.0184575	0.385448
NPR1	3.4421	-2.60512	3.02418	-0.861431	0.389001	NA
F5	5.76536	-2.60105	3.34433	-0.777748	0.436718	NA
CCR1	18.9892	-2.60073	1.67205	-1.55542	0.119846	0.723116
RP11-283G6.3	6.96862	-2.60018	2.27679	-1.14203	0.25344	NA
PLCB1	33.0534	-2.59878	1.37182	-1.8944	0.0581717	0.592015
KAL1	6.25372	-2.5961	2.4633	-1.05391	0.291924	NA
CCDC144B	9.09956	-2.59448	2.04776	-1.26698	0.205162	NA
GPR27	6.3985	-2.59367	3.24814	-0.798508	0.424576	NA
SRGAP2B	70.7431	-2.5925	0.94299	-2.74923	0.00597348	0.216434
PLA2G4B	1.85496	-2.59244	4.4236	-0.586047	0.557844	NA
RP11-485G7.6	1.85496	-2.59244	4.4236	-0.586047	0.557844	NA
RP11-513O17.2	1.85496	-2.59244	4.4236	-0.586047	0.557844	NA
RP11-540B6.3	1.85496	-2.59244	4.4236	-0.586047	0.557844	NA
RP11-592B15.4	1.85496	-2.59244	4.4236	-0.586047	0.557844	NA
RCAN1	2747.35	-2.59169	0.85913	-3.01665	0.00255588	0.134237
RP11-80F22.9	22.0532	-2.5865	1.91565	-1.35019	0.176955	0.796407
INSR	55.4162	-2.58375	1.51112	-1.70983	0.0872972	0.672536
AC009411.2	0.998342	-2.58332	4.91083	-0.526046	0.598857	NA
AC019048.1	0.998342	-2.58332	4.91083	-0.526046	0.598857	NA
ARHGEF35	0.998342	-2.58332	4.91083	-0.526046	0.598857	NA
C17orf72	0.998342	-2.58332	4.91083	-0.526046	0.598857	NA
CCDC13	0.998342	-2.58332	4.91083	-0.526046	0.598857	NA
CCDC144A	0.998342	-2.58332	4.91083	-0.526046	0.598857	NA
CELF2-AS1	0.998342	-2.58332	4.91083	-0.526046	0.598857	NA
CNTD2	0.998342	-2.58332	4.91083	-0.526046	0.598857	NA
CSF2RB	0.998342	-2.58332	4.91083	-0.526046	0.598857	NA
FAM90A1	0.998342	-2.58332	4.91083	-0.526046	0.598857	NA
FLG2	0.998342	-2.58332	4.91083	-0.526046	0.598857	NA
IL33	0.998342	-2.58332	4.91083	-0.526046	0.598857	NA
KIAA0319	0.998342	-2.58332	4.91083	-0.526046	0.598857	NA
KRT8P45	0.998342	-2.58332	4.91083	-0.526046	0.598857	NA
LINC00189	0.998342	-2.58332	4.91083	-0.526046	0.598857	NA
MAMDC2-AS1	0.998342	-2.58332	4.91083	-0.526046	0.598857	NA
NRAP	0.998342	-2.58332	4.91083	-0.526046	0.598857	NA
PAPL	0.998342	-2.58332	4.91083	-0.526046	0.598857	NA
RP11-279N8.1	0.998342	-2.58332	4.91083	-0.526046	0.598857	NA
RP11-390F4.3	0.998342	-2.58332	4.91083	-0.526046	0.598857	NA
RP11-453D16.2	0.998342	-2.58332	4.91083	-0.526046	0.598857	NA
RP11-478K15.6	0.998342	-2.58332	4.91083	-0.526046	0.598857	NA
RP11-662I13.2	0.998342	-2.58332	4.91083	-0.526046	0.598857	NA
RP3-525L6.2	0.998342	-2.58332	4.91083	-0.526046	0.598857	NA
RSPO4	0.998342	-2.58332	4.91083	-0.526046	0.598857	NA
SLC10A4	0.998342	-2.58332	4.91083	-0.526046	0.598857	NA
SLC4A10	0.998342	-2.58332	4.91083	-0.526046	0.598857	NA
SLCO1A2	0.998342	-2.58332	4.91083	-0.526046	0.598857	NA
SNRPGP4	0.998342	-2.58332	4.91083	-0.526046	0.598857	NA
ZBTB12P1	0.998342	-2.58332	4.91083	-0.526046	0.598857	NA
RP11-114F3.2	3.34167	-2.58069	3.45619	-0.746687	0.455253	NA
MX2	594.973	-2.58023	1.11805	-2.3078	0.0210101	0.407184
THBS4	19.8395	-2.57795	1.50812	-1.70938	0.0873811	0.672736
RP11-893F2.14	13.238	-2.57513	2.28764	-1.12567	0.260305	0.848532
HOXD12	4.21494	-2.57446	3.2596	-0.789809	0.429639	NA
THEGL	4.09481	-2.57413	3.35773	-0.766626	0.443304	NA
EXOC3L2	2.20829	-2.57171	4.25691	-0.604125	0.54576	NA
SH3GL1P2	2.20829	-2.57171	4.25691	-0.604125	0.54576	NA
PARP4P2	2.66764	-2.57065	3.87606	-0.663212	0.507195	NA
PHACTR1	238.264	-2.56683	1.08628	-2.36294	0.0181305	0.382575
ZNF334	11.8648	-2.56641	2.53001	-1.01439	0.310397	0.877246
RP11-58E21.3	1.95351	-2.56502	4.34634	-0.590156	0.555086	NA
PYHIN1	1.80436	-2.5646	4.48302	-0.57207	0.567275	NA
RP11-333O1.1	1.80436	-2.5646	4.48302	-0.57207	0.567275	NA
RP11-504P24.2	1.80436	-2.5646	4.48302	-0.57207	0.567275	NA
RP4-635A23.4	1.80436	-2.5646	4.48302	-0.57207	0.567275	NA
EREG	12.0548	-2.56371	2.49637	-1.02697	0.304432	0.87237
PCBP3	16.1645	-2.56172	2.25573	-1.13565	0.256103	0.847423
RP11-70L8.4	4.78377	-2.55999	3.0532	-0.83846	0.401772	NA
RB1	276.076	-2.55959	0.773156	-3.31058	0.00093103	0.0674113
RP11-143A12.3	4.9886	-2.55865	3.06384	-0.835113	0.403654	NA
TNFRSF10A	5.51578	-2.55789	3.39931	-0.752473	0.451767	NA
GPR37	22.2822	-2.55694	1.89207	-1.3514	0.176567	0.795227
EFCAB6	2.30018	-2.55662	4.00971	-0.637607	0.523729	NA
HSP90AA4P	2.30018	-2.55662	4.00971	-0.637607	0.523729	NA
LINC00052	2.30018	-2.55662	4.00971	-0.637607	0.523729	NA
RP11-290F20.3	53.1061	-2.55548	1.32175	-1.93341	0.0531856	0.579992
SHANK3	72.642	-2.55064	1.46966	-1.73553	0.0826469	0.665774
AF131216.6	1.36991	-2.54996	4.82163	-0.528858	0.596904	NA
EFCAB12	1.36991	-2.54996	4.82163	-0.528858	0.596904	NA
RP1-67M12.2	1.36991	-2.54996	4.82163	-0.528858	0.596904	NA
RP1-80N2.3	1.36991	-2.54996	4.82163	-0.528858	0.596904	NA
RP5-956O18.2	1.36991	-2.54996	4.82163	-0.528858	0.596904	NA
FLRT3	144.996	-2.54901	0.997499	-2.5554	0.0106064	0.305555
SORBS2	479.132	-2.54577	1.17657	-2.16373	0.0304852	0.482528
RP11-340F14.5	50.9522	-2.54566	1.63371	-1.55821	0.119183	0.721818
ARMC2	10.9845	-2.54439	2.34465	-1.08519	0.277838	0.855673
ZNF469	3.32677	-2.54258	3.51743	-0.722853	0.46977	NA
CH17-12M21.1	1.98587	-2.54212	4.26926	-0.595447	0.551545	NA
NNAT	1.98587	-2.54212	4.26926	-0.595447	0.551545	NA
NUTM2G	1.98587	-2.54212	4.26926	-0.595447	0.551545	NA
MCMDC2	4.30907	-2.54176	3.24242	-0.783909	0.433094	NA
TSPAN33	47.476	-2.54127	1.84619	-1.37649	0.168669	0.787183
RP11-159G9.5	12.7373	-2.54101	1.75925	-1.44437	0.148635	0.768118
RAB27A	465.824	-2.54063	0.626154	-4.05752	4.95965e-05	0.0084412
STRA6	8.20723	-2.53628	2.21957	-1.14269	0.253168	NA
ITGA4	261.688	-2.53358	4.25592	-0.595308	0.551638	0.949302
PLEKHG4	366.159	-2.53313	0.944156	-2.68295	0.00729751	0.244586
RP5-1157M23.2	4.73317	-2.53224	2.64704	-0.956631	0.338753	NA
CRYM	8.14233	-2.5311	2.65811	-0.952218	0.340986	NA
NOTCH3	27.2577	-2.52968	1.64519	-1.53763	0.12414	0.726915
TMEM169	24.613	-2.52964	1.46921	-1.72177	0.0851113	0.669082
ANKS1B	39.6032	-2.52665	1.89938	-1.33025	0.183435	0.804126
CTAGE5	5.04748	-2.52107	2.60267	-0.968647	0.332721	NA
TLR1	10.0317	-2.52087	1.93457	-1.30306	0.192553	NA
UFL1	132.435	-2.52059	0.789549	-3.19245	0.00141074	0.0889543
PAPPA	50.6426	-2.51601	1.05952	-2.37467	0.0175645	0.378793
BOC	58.0866	-2.51563	1.05787	-2.37801	0.0174063	0.378793
CGN	39.2201	-2.51514	1.43809	-1.74895	0.0802994	0.664563
AC005019.3	1.33755	-2.51301	4.81499	-0.521914	0.60173	NA
AC090587.4	1.33755	-2.51301	4.81499	-0.521914	0.60173	NA
C5AR1	1.33755	-2.51301	4.81499	-0.521914	0.60173	NA
CTA-373H7.7	1.33755	-2.51301	4.81499	-0.521914	0.60173	NA
CTD-2260A17.1	1.33755	-2.51301	4.81499	-0.521914	0.60173	NA
GNGT1	1.33755	-2.51301	4.81499	-0.521914	0.60173	NA
H3F3C	1.33755	-2.51301	4.81499	-0.521914	0.60173	NA
LINC00919	1.33755	-2.51301	4.81499	-0.521914	0.60173	NA
LYPLA1P3	1.33755	-2.51301	4.81499	-0.521914	0.60173	NA
RAB42	1.33755	-2.51301	4.81499	-0.521914	0.60173	NA
RP11-112J1.3	1.33755	-2.51301	4.81499	-0.521914	0.60173	NA
RP11-390G14.1	1.33755	-2.51301	4.81499	-0.521914	0.60173	NA
RP5-981O7.2	1.33755	-2.51301	4.81499	-0.521914	0.60173	NA
RP5-894A10.6	3.96536	-2.51295	3.34253	-0.75181	0.452165	NA
HCST	2.97448	-2.50965	3.76505	-0.666565	0.50505	NA
AC013402.2	3.13444	-2.50937	3.58645	-0.69968	0.484127	NA
SLC26A4	7.66197	-2.50856	2.21695	-1.13154	0.25783	NA
SLC35G2	4.93776	-2.50603	3.67397	-0.682104	0.495173	NA
AIF1L	99.5697	-2.50514	1.29629	-1.93255	0.0532921	0.579992
LINC00355	10.7246	-2.50444	1.98985	-1.25861	0.208172	0.828263
GRHL1	6.89086	-2.50395	2.33289	-1.07333	0.283125	NA
INCENP	379.982	-2.50166	0.765004	-3.27012	0.001075	0.0729707
HIST3H2BB	3.19171	-2.50071	3.62788	-0.689304	0.490632	NA
RP11-1042B17.3	3.19171	-2.50071	3.62788	-0.689304	0.490632	NA
YEATS2-AS1	3.19171	-2.50071	3.62788	-0.689304	0.490632	NA
AC009948.7	2.90868	-2.49882	3.72049	-0.671637	0.501815	NA
C14orf132	95.7211	-2.49801	4.55347	-0.548595	0.583283	0.953274
TUBBP5	2.86554	-2.49799	3.84404	-0.649835	0.515799	NA
MAGOH2	1.89398	-2.49766	4.44305	-0.56215	0.574014	NA
RP11-395I14.2	1.89398	-2.49766	4.44305	-0.56215	0.574014	NA
RP11-529E10.7	1.89398	-2.49766	4.44305	-0.56215	0.574014	NA
SCN4B	4.861	-2.49456	3.13767	-0.795038	0.426592	NA
TDRD3	180.017	-2.49274	0.925813	-2.69248	0.00709219	0.24015
DYNC1LI2	362.332	-2.49196	0.633411	-3.9342	8.34751e-05	0.0136677
ADRBK2	22.9661	-2.49191	1.42681	-1.74649	0.0807262	0.665091
ABCA3	14.8998	-2.48974	2.23307	-1.11494	0.264875	0.849497
PLXND1	416.013	-2.48737	1.05022	-2.36842	0.0178643	0.379433
ABCA13	3.09543	-2.48731	3.12777	-0.795235	0.426477	NA
LRRTM2	3.09543	-2.48731	3.12777	-0.795235	0.426477	NA
PARGP1	3.22299	-2.48371	3.52938	-0.703723	0.481605	NA
SERPINI1	20.4033	-2.48235	1.45965	-1.70065	0.0890087	0.675241
SLC16A7	7.02065	-2.48063	2.62529	-0.9449	0.34471	NA
PGAP1	55.7508	-2.47942	1.02698	-2.41428	0.0157663	0.361591
PDZD2	1.92115	-2.4788	4.45034	-0.556993	0.577533	NA
ZNF322P1	1.92115	-2.4788	4.45034	-0.556993	0.577533	NA
ABCG1	1.92635	-2.47763	4.47718	-0.553392	0.579995	NA
MAATS1	8.96304	-2.47449	2.05223	-1.20576	0.227911	NA
MYOZ2	6.37236	-2.47382	2.35545	-1.05025	0.293601	NA
TRIQK	37.595	-2.47188	1.243	-1.98864	0.0467412	0.561555
COL4A1	594.392	-2.47092	1.38894	-1.779	0.0752394	0.64994
FAM73A	102.351	-2.46945	0.819861	-3.01204	0.00259501	0.134805
ZNF281	59.2587	-2.46939	0.975315	-2.53189	0.0113449	0.317386
CDK2	730.39	-2.46715	0.590516	-4.17795	2.94143e-05	0.00566003
ATP2A3	18.6187	-2.46479	2.11678	-1.1644	0.244261	0.843233
CTD-3092A11.1	2.11121	-2.46445	4.19147	-0.587968	0.556554	NA
RP1-5O6.6	2.11121	-2.46445	4.19147	-0.587968	0.556554	NA
SOX7	2.11121	-2.46445	4.19147	-0.587968	0.556554	NA
TMEM151A	2.11121	-2.46445	4.19147	-0.587968	0.556554	NA
MYH7	3.07718	-2.46414	3.62214	-0.6803	0.496315	NA
SH2D2A	3.07718	-2.46414	3.62214	-0.6803	0.496315	NA
FAM174B	52.4162	-2.46235	1.0381	-2.37199	0.0176927	0.379433
SCN3A	4.68817	-2.4589	3.74132	-0.657227	0.511035	NA
GP1BA	7.66451	-2.45856	2.24652	-1.09438	0.273786	NA
FBLN1	303.181	-2.45849	0.967973	-2.53983	0.0110906	0.31391
CKAP2	224.427	-2.45771	0.752896	-3.26435	0.00109717	0.0739158
HHEX	14.5487	-2.45099	1.70649	-1.43628	0.150924	0.769589
RP3-510D11.2	3.9081	-2.45084	3.30058	-0.742548	0.457755	NA
AQP6	2.41805	-2.44987	4.04112	-0.606235	0.544359	NA
GMPR	942.427	-2.44859	1.08913	-2.24822	0.0245625	0.434631
PSD3	58.7	-2.44804	0.981038	-2.49536	0.012583	0.329558
MRAP2	13.6763	-2.44663	1.8739	-1.30563	0.191677	0.812779
SEPT3	148.434	-2.44567	1.14529	-2.13541	0.0327273	0.491245
PCDHGA9	7.64131	-2.44433	2.65929	-0.919165	0.358009	NA
RAB5B	147.374	-2.44334	0.916804	-2.66506	0.00769745	0.252993
ANKS1A	906.627	-2.44232	0.869872	-2.80767	0.00499012	0.195598
PHC1P1	6.78377	-2.44038	2.30038	-1.06086	0.288753	NA
SALL2	27.4487	-2.43858	1.40268	-1.73851	0.0821211	0.665632
RP11-488I20.8	20.842	-2.43338	1.96774	-1.23664	0.216222	0.831426
SLC2A10	44.4591	-2.43334	1.35067	-1.80158	0.0716119	0.638468
KIF1A	71.1899	-2.43318	1.44884	-1.6794	0.0930732	0.686856
TTYH2	272.535	-2.4331	0.734267	-3.31364	0.000920886	0.0672975
ABLIM2	0.845845	-2.43279	4.9216	-0.494309	0.621088	NA
AC004893.10	0.845845	-2.43279	4.9216	-0.494309	0.621088	NA
AC005356.1	0.845845	-2.43279	4.9216	-0.494309	0.621088	NA
AC092652.1	0.845845	-2.43279	4.9216	-0.494309	0.621088	NA
ADH1C	0.845845	-2.43279	4.9216	-0.494309	0.621088	NA
APOBEC2	0.845845	-2.43279	4.9216	-0.494309	0.621088	NA
C17orf77	0.845845	-2.43279	4.9216	-0.494309	0.621088	NA
CARD11	0.845845	-2.43279	4.9216	-0.494309	0.621088	NA
CHRNA7	0.845845	-2.43279	4.9216	-0.494309	0.621088	NA
CTB-43E15.4	0.845845	-2.43279	4.9216	-0.494309	0.621088	NA
CTC-480C2.1	0.845845	-2.43279	4.9216	-0.494309	0.621088	NA
EFCAB1	0.845845	-2.43279	4.9216	-0.494309	0.621088	NA
GPR116	0.845845	-2.43279	4.9216	-0.494309	0.621088	NA
GRIN2B	0.845845	-2.43279	4.9216	-0.494309	0.621088	NA
HIST1H1T	0.845845	-2.43279	4.9216	-0.494309	0.621088	NA
IL17B	0.845845	-2.43279	4.9216	-0.494309	0.621088	NA
KRT8P42	0.845845	-2.43279	4.9216	-0.494309	0.621088	NA
MAGEB10	0.845845	-2.43279	4.9216	-0.494309	0.621088	NA
MAGEB17	0.845845	-2.43279	4.9216	-0.494309	0.621088	NA
MEIS1-AS3	0.845845	-2.43279	4.9216	-0.494309	0.621088	NA
MUC16	0.845845	-2.43279	4.9216	-0.494309	0.621088	NA
NMRK2	0.845845	-2.43279	4.9216	-0.494309	0.621088	NA
PSMA6P2	0.845845	-2.43279	4.9216	-0.494309	0.621088	NA
RP1-111C20.4	0.845845	-2.43279	4.9216	-0.494309	0.621088	NA
RP1-29C18.9	0.845845	-2.43279	4.9216	-0.494309	0.621088	NA
RP1-97D16.1	0.845845	-2.43279	4.9216	-0.494309	0.621088	NA
RP11-120K24.3	0.845845	-2.43279	4.9216	-0.494309	0.621088	NA
RP11-17E2.2	0.845845	-2.43279	4.9216	-0.494309	0.621088	NA
RP11-184I16.4	0.845845	-2.43279	4.9216	-0.494309	0.621088	NA
RP11-227D2.3	0.845845	-2.43279	4.9216	-0.494309	0.621088	NA
RP11-394I13.2	0.845845	-2.43279	4.9216	-0.494309	0.621088	NA
RP11-490O6.2	0.845845	-2.43279	4.9216	-0.494309	0.621088	NA
RP11-532F6.3	0.845845	-2.43279	4.9216	-0.494309	0.621088	NA
RP11-537H15.3	0.845845	-2.43279	4.9216	-0.494309	0.621088	NA
RP11-54F2.1	0.845845	-2.43279	4.9216	-0.494309	0.621088	NA
RP11-654A16.3	0.845845	-2.43279	4.9216	-0.494309	0.621088	NA
RP11-762H8.1	0.845845	-2.43279	4.9216	-0.494309	0.621088	NA
RP11-806K15.1	0.845845	-2.43279	4.9216	-0.494309	0.621088	NA
RP11-968A15.8	0.845845	-2.43279	4.9216	-0.494309	0.621088	NA
SLC22A20	0.845845	-2.43279	4.9216	-0.494309	0.621088	NA
SNORA7B	0.845845	-2.43279	4.9216	-0.494309	0.621088	NA
STON1-GTF2A1L	0.845845	-2.43279	4.9216	-0.494309	0.621088	NA
TAL2	0.845845	-2.43279	4.9216	-0.494309	0.621088	NA
U4	0.845845	-2.43279	4.9216	-0.494309	0.621088	NA
XAGE3	0.845845	-2.43279	4.9216	-0.494309	0.621088	NA
MYOM2	13.0133	-2.4324	2.31874	-1.04902	0.294169	0.866086
AC009299.4	1.2587	-2.43213	4.80127	-0.50656	0.612463	NA
AC016700.3	1.2587	-2.43213	4.80127	-0.50656	0.612463	NA
CETN4P	1.2587	-2.43213	4.80127	-0.50656	0.612463	NA
KLF7-IT1	1.2587	-2.43213	4.80127	-0.50656	0.612463	NA
KRT8P39	1.2587	-2.43213	4.80127	-0.50656	0.612463	NA
MIR186	1.2587	-2.43213	4.80127	-0.50656	0.612463	NA
NOXO1	1.2587	-2.43213	4.80127	-0.50656	0.612463	NA
RP11-297N6.4	1.2587	-2.43213	4.80127	-0.50656	0.612463	NA
RP11-423P10.2	1.2587	-2.43213	4.80127	-0.50656	0.612463	NA
RP11-511H9.3	1.2587	-2.43213	4.80127	-0.50656	0.612463	NA
RPL19P21	1.2587	-2.43213	4.80127	-0.50656	0.612463	NA
ATP1A3	13.1609	-2.42725	2.02566	-1.19825	0.230819	0.835378
GALNT15	5.87242	-2.42669	2.83866	-0.85487	0.392623	NA
GRAP2	5.87242	-2.42669	2.83866	-0.85487	0.392623	NA
DYNC1I2P1	4.32177	-2.42555	2.73298	-0.887511	0.374804	NA
OPRL1	9.18861	-2.42548	2.48801	-0.974867	0.329626	NA
ENHO	12.6193	-2.42511	2.1065	-1.15125	0.249629	0.843431
ANKRD28	1556.16	-2.42418	0.577236	-4.19963	2.6735e-05	0.00541827
CCR7	2.88486	-2.42132	3.71184	-0.652324	0.514192	NA
FBXO15	2.88486	-2.42132	3.71184	-0.652324	0.514192	NA
HCG25	2.88486	-2.42132	3.71184	-0.652324	0.514192	NA
RP11-439E19.3	2.88486	-2.42132	3.71184	-0.652324	0.514192	NA
RP11-444D3.1	2.88486	-2.42132	3.71184	-0.652324	0.514192	NA
RP13-88F20.1	1.57301	-2.42125	4.71995	-0.512982	0.607964	NA
MIA	5.48858	-2.421	2.50211	-0.967583	0.333252	NA
RASAL1	7.51371	-2.42092	2.68873	-0.900394	0.367911	NA
RPL31P63	3.28917	-2.41968	3.61603	-0.669154	0.503397	NA
FXYD1	4.76702	-2.41821	3.58963	-0.673666	0.500524	NA
FCHO1	14.5234	-2.41767	1.66222	-1.45448	0.145813	0.762199
CTD-2547E10.2	7.31118	-2.4151	2.19497	-1.10029	0.271208	NA
SGIP1	26.0442	-2.41495	1.66071	-1.45417	0.145899	0.762199
ELMO1	12.5408	-2.41133	2.52908	-0.953442	0.340366	0.894298
UNC80	17.87	-2.41008	2.14561	-1.12326	0.261327	0.848886
HPN-AS1	23.0851	-2.40895	1.95016	-1.23526	0.216733	0.832119
SLC2A5	4.05498	-2.40762	3.35082	-0.718518	0.472438	NA
A4GNT	1.55477	-2.40612	4.75376	-0.50615	0.612751	NA
BHLHE40-AS1	1.55477	-2.40612	4.75376	-0.50615	0.612751	NA
MYCBPAP	1.55477	-2.40612	4.75376	-0.50615	0.612751	NA
RP11-557H15.3	1.55477	-2.40612	4.75376	-0.50615	0.612751	NA
SELE	1.55477	-2.40612	4.75376	-0.50615	0.612751	NA
LINC00886	2.01824	-2.40587	4.22389	-0.569587	0.568958	NA
PLCXD2	2.01824	-2.40587	4.22389	-0.569587	0.568958	NA
RP11-428J1.4	2.01824	-2.40587	4.22389	-0.569587	0.568958	NA
RGS11	3.53091	-2.40553	3.53336	-0.680805	0.495995	NA
EEF1A1P7	2.59437	-2.40498	3.93972	-0.610446	0.541567	NA
TMTC2	578.782	-2.40144	0.763383	-3.14579	0.00165639	0.0991917
MICAL1	690.638	-2.40098	0.583716	-4.11327	3.90098e-05	0.00695094
FOS	731.312	-2.39912	1.0233	-2.34449	0.0190533	0.390572
RP11-166P13.3	3.78877	-2.39805	2.96285	-0.809375	0.4183	NA
DUSP9	51.8062	-2.39593	1.58552	-1.51114	0.130754	0.741441
CCDC154	33.8127	-2.39452	1.46501	-1.63447	0.10216	0.691753
CPNE7	171.457	-2.39351	1.07218	-2.23237	0.0255904	0.442805
RP11-61I13.3	7.72258	-2.39338	2.18245	-1.09665	0.272794	NA
KATNAL2	7.75147	-2.39333	2.55994	-0.934917	0.349831	NA
SLC6A17	95.8505	-2.39166	1.03379	-2.3135	0.020695	0.405591
SULF2	22.3128	-2.39079	1.9394	-1.23275	0.21767	0.832126
SAMD14	7.33446	-2.38902	2.6823	-0.89066	0.373112	NA
HLA-F-AS1	36.4212	-2.38787	1.14821	-2.07964	0.0375586	0.52295
EEF1A1P14	4.22275	-2.38661	3.28968	-0.725484	0.468155	NA
SUSD5	78.1903	-2.38619	1.32259	-1.80418	0.0712028	0.636711
SLFN5	494.158	-2.38519	0.845216	-2.82199	0.00477264	0.192264
DSP	123.854	-2.38421	1.11256	-2.143	0.0321132	0.48822
ASB2	74.5643	-2.38311	1.01577	-2.34612	0.01897	0.390572
DDR2	199.531	-2.38059	0.693839	-3.43104	0.000601282	0.051225
ZDBF2	31.0411	-2.37941	1.26588	-1.87965	0.0601557	0.599594
ASRGL1	44.1092	-2.37907	1.18294	-2.01115	0.0443099	0.55282
HSP90AA6P	2.94104	-2.37808	3.66858	-0.64823	0.516836	NA
B3GALT2	2.8276	-2.37801	3.74025	-0.635788	0.524914	NA
ZNF770	85.545	-2.37773	0.931213	-2.55337	0.0106687	0.305985
KCNE4	39.1397	-2.37632	1.33917	-1.77447	0.0759855	0.651161
PCDHGA10	14.2298	-2.37417	2.34705	-1.01156	0.31175	0.877339
WDR31	11.2361	-2.37301	1.93059	-1.22916	0.219012	0.832126
CBLN1	4.78566	-2.37238	3.74439	-0.633582	0.526354	NA
ZNF573	8.32683	-2.37206	2.58403	-0.917968	0.358636	NA
NIN	906.488	-2.37025	0.766135	-3.09378	0.00197625	0.11311
ASB11	4.51744	-2.36764	3.66344	-0.646289	0.518092	NA
GNG12-AS1	8.77672	-2.36737	2.26265	-1.04628	0.295431	NA
ZIC4	7.53506	-2.36384	2.22891	-1.06053	0.288901	NA
HCG20	8.16723	-2.36383	2.67287	-0.884379	0.376492	NA
AL449209.1	35.6497	-2.36289	1.23867	-1.9076	0.0564424	0.589481
GRIA4	7.53736	-2.36209	2.97866	-0.793005	0.427775	NA
SOWAHD	2.62673	-2.36197	3.88695	-0.607666	0.543409	NA
ATP11A	192.359	-2.36148	0.708271	-3.33415	0.000855592	0.0657138
RTP4	173.781	-2.35969	1.13794	-2.07366	0.0381113	0.524436
ASAP3	96.7803	-2.35911	1.20791	-1.95304	0.0508148	0.570512
RP11-258C19.5	5.77418	-2.35846	2.89042	-0.815957	0.414525	NA
CYP39A1	6.68522	-2.35631	2.36743	-0.9953	0.319591	NA
AC005104.3	2.84584	-2.35561	3.22277	-0.730929	0.464822	NA
AC084125.4	2.84584	-2.35561	3.22277	-0.730929	0.464822	NA
CUBN	94.313	-2.35524	1.40403	-1.67749	0.0934463	0.686856
AP001432.14	1.22634	-2.35279	4.81576	-0.48856	0.625153	NA
CTC-786C10.1	1.22634	-2.35279	4.81576	-0.48856	0.625153	NA
CTD-3214H19.6	1.22634	-2.35279	4.81576	-0.48856	0.625153	NA
CYP51P2	1.22634	-2.35279	4.81576	-0.48856	0.625153	NA
GLIPR1L1	1.22634	-2.35279	4.81576	-0.48856	0.625153	NA
GRB7	1.22634	-2.35279	4.81576	-0.48856	0.625153	NA
LYZ	1.22634	-2.35279	4.81576	-0.48856	0.625153	NA
RP11-138A9.1	1.22634	-2.35279	4.81576	-0.48856	0.625153	NA
RPL17P26	1.22634	-2.35279	4.81576	-0.48856	0.625153	NA
VSIG8	1.22634	-2.35279	4.81576	-0.48856	0.625153	NA
ZDHHC19	1.22634	-2.35279	4.81576	-0.48856	0.625153	NA
CXADR	19.429	-2.34803	1.68277	-1.39533	0.162915	0.784183
NAT8L	257.336	-2.34786	0.865473	-2.71281	0.00667163	0.233237
GGT1	19.2606	-2.34738	1.64001	-1.43132	0.152339	0.772264
S100A1	75.6406	-2.34686	1.15668	-2.02896	0.0424627	0.545184
AC005330.2	0.748756	-2.34626	4.91722	-0.477152	0.633254	NA
AC007750.5	0.748756	-2.34626	4.91722	-0.477152	0.633254	NA
AC008063.3	0.748756	-2.34626	4.91722	-0.477152	0.633254	NA
AC015849.16	0.748756	-2.34626	4.91722	-0.477152	0.633254	NA
AC073869.1	0.748756	-2.34626	4.91722	-0.477152	0.633254	NA
AC099552.4	0.748756	-2.34626	4.91722	-0.477152	0.633254	NA
ADRA2B	0.748756	-2.34626	4.91722	-0.477152	0.633254	NA
AL021917.1	0.748756	-2.34626	4.91722	-0.477152	0.633254	NA
AL672183.2	0.748756	-2.34626	4.91722	-0.477152	0.633254	NA
AP000251.2	0.748756	-2.34626	4.91722	-0.477152	0.633254	NA
BMPR1APS1	0.748756	-2.34626	4.91722	-0.477152	0.633254	NA
C1orf95	0.748756	-2.34626	4.91722	-0.477152	0.633254	NA
C22orf15	0.748756	-2.34626	4.91722	-0.477152	0.633254	NA
C4BPAP1	0.748756	-2.34626	4.91722	-0.477152	0.633254	NA
CASP5	0.748756	-2.34626	4.91722	-0.477152	0.633254	NA
CTB-114C7.4	0.748756	-2.34626	4.91722	-0.477152	0.633254	NA
CTD-2622I13.3	0.748756	-2.34626	4.91722	-0.477152	0.633254	NA
DPEP3	0.748756	-2.34626	4.91722	-0.477152	0.633254	NA
ENPEP	0.748756	-2.34626	4.91722	-0.477152	0.633254	NA
ENTPD3	0.748756	-2.34626	4.91722	-0.477152	0.633254	NA
FAM136BP	0.748756	-2.34626	4.91722	-0.477152	0.633254	NA
GABRB1	0.748756	-2.34626	4.91722	-0.477152	0.633254	NA
GALNT6	0.748756	-2.34626	4.91722	-0.477152	0.633254	NA
GSTM3P2	0.748756	-2.34626	4.91722	-0.477152	0.633254	NA
HLA-DRB9	0.748756	-2.34626	4.91722	-0.477152	0.633254	NA
HTRA3	0.748756	-2.34626	4.91722	-0.477152	0.633254	NA
KCNA4	0.748756	-2.34626	4.91722	-0.477152	0.633254	NA
KLRF1	0.748756	-2.34626	4.91722	-0.477152	0.633254	NA
NHLH2	0.748756	-2.34626	4.91722	-0.477152	0.633254	NA
PABPC1P7	0.748756	-2.34626	4.91722	-0.477152	0.633254	NA
POLD2P1	0.748756	-2.34626	4.91722	-0.477152	0.633254	NA
PPBP	0.748756	-2.34626	4.91722	-0.477152	0.633254	NA
PPP1R1B	0.748756	-2.34626	4.91722	-0.477152	0.633254	NA
RHOU	0.748756	-2.34626	4.91722	-0.477152	0.633254	NA
RNU2-38P	0.748756	-2.34626	4.91722	-0.477152	0.633254	NA
RNU7-186P	0.748756	-2.34626	4.91722	-0.477152	0.633254	NA
RP1-71H24.1	0.748756	-2.34626	4.91722	-0.477152	0.633254	NA
RP11-133F8.2	0.748756	-2.34626	4.91722	-0.477152	0.633254	NA
RP11-182J1.14	0.748756	-2.34626	4.91722	-0.477152	0.633254	NA
RP11-211N11.5	0.748756	-2.34626	4.91722	-0.477152	0.633254	NA
RP11-25H12.1	0.748756	-2.34626	4.91722	-0.477152	0.633254	NA
RP11-261C10.5	0.748756	-2.34626	4.91722	-0.477152	0.633254	NA
RP11-309I15.1	0.748756	-2.34626	4.91722	-0.477152	0.633254	NA
RP11-320M16.1	0.748756	-2.34626	4.91722	-0.477152	0.633254	NA
RP11-330M2.4	0.748756	-2.34626	4.91722	-0.477152	0.633254	NA
RP11-356M20.2	0.748756	-2.34626	4.91722	-0.477152	0.633254	NA
RP11-379K22.3	0.748756	-2.34626	4.91722	-0.477152	0.633254	NA
RP11-407A16.3	0.748756	-2.34626	4.91722	-0.477152	0.633254	NA
RP11-449L23.2	0.748756	-2.34626	4.91722	-0.477152	0.633254	NA
RP11-454P7.3	0.748756	-2.34626	4.91722	-0.477152	0.633254	NA
RP11-527H14.4	0.748756	-2.34626	4.91722	-0.477152	0.633254	NA
RP11-692M12.4	0.748756	-2.34626	4.91722	-0.477152	0.633254	NA
RP11-731J8.2	0.748756	-2.34626	4.91722	-0.477152	0.633254	NA
RP11-739N20.2	0.748756	-2.34626	4.91722	-0.477152	0.633254	NA
RP11-753H16.5	0.748756	-2.34626	4.91722	-0.477152	0.633254	NA
RP5-1142J19.2	0.748756	-2.34626	4.91722	-0.477152	0.633254	NA
RP5-856G1.1	0.748756	-2.34626	4.91722	-0.477152	0.633254	NA
SLC1A2	0.748756	-2.34626	4.91722	-0.477152	0.633254	NA
SLC25A48	0.748756	-2.34626	4.91722	-0.477152	0.633254	NA
SMIM2-IT1	0.748756	-2.34626	4.91722	-0.477152	0.633254	NA
SPRR2E	0.748756	-2.34626	4.91722	-0.477152	0.633254	NA
SPRR2F	0.748756	-2.34626	4.91722	-0.477152	0.633254	NA
SYT12	0.748756	-2.34626	4.91722	-0.477152	0.633254	NA
TCEAL6	0.748756	-2.34626	4.91722	-0.477152	0.633254	NA
TMSB4XP8	0.748756	-2.34626	4.91722	-0.477152	0.633254	NA
TRGV5	0.748756	-2.34626	4.91722	-0.477152	0.633254	NA
TUBB8P1	0.748756	-2.34626	4.91722	-0.477152	0.633254	NA
YWHAQP6	0.748756	-2.34626	4.91722	-0.477152	0.633254	NA
PDE4D	252.111	-2.34409	0.772132	-3.03586	0.00239847	0.129809
JPH4	5.89066	-2.34345	2.43465	-0.962538	0.33578	NA
SPINT1	93.193	-2.34164	0.849151	-2.75762	0.0058224	0.213957
TTC28	27.9688	-2.34019	1.36211	-1.71807	0.0857848	0.670064
KIF6	33.1588	-2.34002	1.47655	-1.58479	0.113015	0.713038
SMCR8	69.0724	-2.3396	0.971308	-2.40871	0.0160091	0.364053
TTC39A	4.2894	-2.33906	2.74984	-0.850617	0.394982	NA
FBXO36	5.69192	-2.33781	2.98243	-0.783861	0.433122	NA
PARM1	10.4172	-2.33727	3.04733	-0.76699	0.443088	NA
NRCAM	352.67	-2.33632	1.06535	-2.19301	0.0283068	0.460563
LRRC37A4P	7.64184	-2.33596	2.20018	-1.06172	0.288365	NA
MYOM1	3.99026	-2.33531	3.36001	-0.695031	0.487036	NA
TBC1D3F	3.99026	-2.33531	3.36001	-0.695031	0.487036	NA
NAV2	464.707	-2.33503	0.62961	-3.7087	0.000208326	0.0228364
CSPG4	2554.62	-2.33327	1.00364	-2.3248	0.0200828	0.400263
SYT14	46.117	-2.33279	1.05025	-2.22118	0.0263389	0.44419
SHPRH	52.6778	-2.33276	1.04398	-2.23449	0.0254507	0.442289
OPHN1	98.9684	-2.3307	0.877561	-2.65589	0.00791	0.257075
AC097523.2	5.84083	-2.3242	2.42894	-0.956879	0.338628	NA
C14orf144	4.50371	-2.32336	3.82342	-0.607666	0.543409	NA
PIP5K1B	4.50371	-2.32336	3.82342	-0.607666	0.543409	NA
DQX1	2.63527	-2.32141	3.8544	-0.602276	0.54699	NA
RP11-757G1.5	2.63527	-2.32141	3.8544	-0.602276	0.54699	NA
INPP5F	550.253	-2.32113	0.748755	-3.09999	0.00193526	0.111256
KCNS3	124.688	-2.32108	1.30164	-1.78319	0.0745547	0.648741
KLRAP1	6.83529	-2.32091	2.76081	-0.840661	0.400538	NA
C1S	3752.64	-2.3203	0.894975	-2.59259	0.00952567	0.289678
STX7	536.644	-2.31952	0.752403	-3.08282	0.00205051	0.115319
CTD-2561J22.2	1.70392	-2.31555	4.56514	-0.507224	0.611998	NA
PRR26	1.70392	-2.31555	4.56514	-0.507224	0.611998	NA
RP11-393N4.2	1.70392	-2.31555	4.56514	-0.507224	0.611998	NA
RP4-742J24.2	1.70392	-2.31555	4.56514	-0.507224	0.611998	NA
USP44	1.70392	-2.31555	4.56514	-0.507224	0.611998	NA
RP11-48F14.2	4.26785	-2.31467	3.74366	-0.618289	0.536385	NA
LRRC16B	39.434	-2.31431	1.63082	-1.41911	0.155866	0.778427
RAB11FIP4	105.183	-2.31326	1.13736	-2.03389	0.0419625	0.543328
DUSP6	562.309	-2.31212	0.783079	-2.9526	0.00315105	0.15439
MAP7	88.5235	-2.31048	1.01803	-2.26957	0.0232339	0.424941
C3orf80	1.86162	-2.30974	4.42101	-0.522446	0.60136	NA
CTD-2292P10.4	1.86162	-2.30974	4.42101	-0.522446	0.60136	NA
RP11-101P17.9	1.86162	-2.30974	4.42101	-0.522446	0.60136	NA
RP11-458F8.2	1.86162	-2.30974	4.42101	-0.522446	0.60136	NA
RP11-480I12.7	1.86162	-2.30974	4.42101	-0.522446	0.60136	NA
AC004988.1	23.0335	-2.30963	1.85297	-1.24645	0.212599	0.829387
RP11-848P1.9	5.8159	-2.30902	2.79235	-0.826911	0.408288	NA
PABPC5	10.322	-2.30852	2.30465	-1.00168	0.316499	NA
GNG2	199.472	-2.30796	0.918647	-2.51235	0.0119932	0.324543
EFR3B	54.3317	-2.30795	1.41857	-1.62695	0.103747	0.694283
RP1-68D18.4	2.11678	-2.306	4.29648	-0.536719	0.591462	NA
SPIB	2.11678	-2.306	4.29648	-0.536719	0.591462	NA
ZNF157	2.11678	-2.306	4.29648	-0.536719	0.591462	NA
SEMA5A	143.35	-2.30568	0.897286	-2.56962	0.0101811	0.297948
AP3B2	38.8251	-2.30516	1.33864	-1.72202	0.0850658	0.669082
RP11-242D8.1	5.90556	-2.30488	2.41323	-0.955102	0.339526	NA
BBS5	70.6875	-2.30098	0.937075	-2.45549	0.0140693	0.342081
MATN1-AS1	6.67533	-2.29997	2.77576	-0.828589	0.407337	NA
SGK196	18.1775	-2.2989	1.53748	-1.49524	0.134852	0.7507
LINC00310	6.89255	-2.29888	2.76293	-0.832044	0.405384	NA
TSPAN1	3.31076	-2.29759	3.65822	-0.628062	0.529963	NA
MAP3K1	121.125	-2.29285	0.777435	-2.94925	0.00318544	0.155485
RP5-1029K10.2	3.85084	-2.29096	3.31946	-0.690161	0.490093	NA
RP1-234P15.4	3.89621	-2.29092	3.30125	-0.693956	0.48771	NA
GUSBP2	2.18151	-2.28293	4.1361	-0.551951	0.580982	NA
METTL15P1	2.18151	-2.28293	4.1361	-0.551951	0.580982	NA
TIE1	3.65598	-2.28246	3.37231	-0.676824	0.498518	NA
AC007126.1	2.57801	-2.28231	3.87495	-0.588991	0.555867	NA
HOXD4	2.57801	-2.28231	3.87495	-0.588991	0.555867	NA
HCP5	90.4353	-2.28183	1.19247	-1.91353	0.0556799	0.586119
NRP2	1613.44	-2.2803	0.795585	-2.86619	0.00415445	0.18065
PTPLAD2	21.3998	-2.27773	1.49518	-1.52338	0.127665	0.736548
IRAK3	10.4645	-2.27593	2.30829	-0.985982	0.324142	NA
KIF21B	14.0718	-2.27525	1.74409	-1.30455	0.192045	0.812779
FRMD3	16.1747	-2.27202	1.76046	-1.29058	0.19685	0.820467
UBL3	728.581	-2.2714	0.593095	-3.82974	0.000128278	0.0172344
NME5	8.03608	-2.27036	2.23458	-1.01601	0.309625	NA
CDC42BPG	30.7002	-2.27012	1.24357	-1.82549	0.0679267	0.627295
[truncated: 53,402 more rows]

## Sheet: GeneList_RPMI
padj <= 0.05 and log2FoldChange > 2
LPAR1
CHRM3
SPANXD
C5orf46
TPBG
EGFR
ZNF521
NREP
VEGFC
STC2
SOX9
COL5A1
TMEM47
RP11-522D2.1
RP11-553A10.1
GPC6
SERTAD4-AS1
PDE1C
FAM115C
SH2D5
MT1E
LEPREL1
DSEL
hsa-mir-7162
AXL
LOXL2
TSPAN5
TMEM45A
SEC61G
WNT5A
MAGEC2
RP11-304L19.5
MT2A
SLC1A5

## Sheet: GeneList_HamF10
padj <= 0.05 and log2FoldChange < -2
AC145110.1
TMPRSS13
TYRP1
PLA1A
SSX1
CDH3
CDH1
MAMDC2
TRPM1
ROBO2
CACNA1D
NUP210
FYB
MAPK4
PMEL
HTR2B
PRDM7
TMEM255A
SCIN
PLXNC1
CTAG2
SERPINF1
MLANA
ADAM23
LINC00589
CA12
PLP1
CCL18
MYH14
TRIM63
MMP8
HMCN1
RP11-527H14.2
CEACAM1
SNCA
MME
P2RX7
GYG2
PAG1
AKAP6
SHC4
SLC7A8
KIAA1211
ANKRD44
EDNRB
CXCL1
IRF4
VEPH1
GLUL
PMP2
QPCT
PDE3A
LINC00473
NOV
IGSF3
CPVL
CA14
SCG2
TUBB4A
SLC45A2
DNAJA4
SERINC5
GPM6B
A2M
SLC24A5
SEMA6A
SORBS1
FXYD3
ZDHHC20
GPR143
SESN3
FGD4
MTSS1
NGFR
MITF
PDE4B
VGF
TSPAN10
LRRK2
SELENBP1
ITPKB
KAT2B
CPEB2
FMN1
CTSS
ITGB3
MYO1D
ADAMTS4
ITGB8
MCOLN3
MTPN
ZFYVE16
ZEB2
FAM43A
C21orf91
DMXL2
SYNE2
SECISBP2L
CDK5R1
MYO5A
PLEKHA5
TOP2A
IL8
RAB27A
DYNC1LI2
CDK2
ANKRD28
MICAL1
NAV2
UBL3
WDFY1
PTPRJ
TANC1
ZNF106
